# Supplementary material for: Multi-layer molecular analysis reveals distinctive metabolomic and transcriptomic profiles of different sweet corn varieties
Source: Front Plant Sci. 2024 Aug 19;15:1453031. doi: 10.3389/fpls.2024.1453031 (PMC11366663; doi:10.3389/fpls.2024.1453031)
Supplement: Supplementary file 1 [file Table1.xlsx]

## Sheet: Table S1
Table S1 All clean reads of 24 sweet corn lines obtaibed from RNA sequencing.
Sample	Group	Clean reads
C213C	su1	11225813
C222C	su1	11112985
C224C	su1	10490147
C227C	su1	11305092
C228C	su1	11969372
C230C	su1	11772706
C232C	su1	11423575
C238C	su1	12601780
C131C	sh2	11870053
C155C	sh2	12107846
C161C	sh2	12181976
C162C	sh2	12362262
C274C	sh2	12748921
C277C	sh2	12973864
C285C	sh2	12974394
C64C	sh2	12428944
C174C	su1-se1	11334599
C265C	su1-se1	12576553
C266C	su1-se1	12665866
C267C	su1-se1	11796749
C268C	su1-se1	12488299
C269C	su1-se1	11783346
C270C	su1-se1	12484621
C271C	su1-se1	12539182

## Sheet: Table S2
Table S2 Differentially expressed genes identified from three types of sweet corn.
Gene IDa	TF	Basemean	Log2Foldchange	Lfcse	Stat	Pvalue	Padj	Groups	Direction
Zm00001d042288	NAC	1959.22	1.22127	0.230066	5.30835	1.11e-07	3.05e-05	sh2 vs. su1	Up
Zm00001d028524	ERF	70.4812	2.16263	0.567929	3.80792	0.000140142	0.00823731	sh2 vs. su1	Up
Zm00001d024522	bHLH	51.2608	3.30621	0.989271	3.34207	0.000831563	0.0283358	sh2 vs. su1	Up
Zm00001d017507	MYB_related	14.8064	5.15301	1.15971	4.44337	8.86e-06	0.00106607	sh2 vs. su1	Up
Zm00001d049369	B3	102.149	1.06538	0.309176	3.44587	0.000569217	0.0220079	sh2 vs. su1	Up
Zm00001d036425	MIKC_MADS	1034.5	1.42611	0.304433	4.68448	2.81e-06	0.000431268	sh2 vs. su1	Up
Zm00001d022256	TCP	64.655	1.49848	0.35167	4.26103	2.03e-05	0.00204723	sh2 vs. su1	Up
Zm00001d029339	bHLH	158.388	1.3204	0.334846	3.94331	8.04e-05	0.00558039	sh2 vs. su1	Up
Zm00001d004471		38.2128	24.1624	2.96491	8.14946	3.66e-16	1.68e-12	sh2 vs. su1	Up
Zm00001d009298		30.1328	23.86	2.96503	8.04712	8.48e-16	2.6e-12	sh2 vs. su1	Up
Zm00001d015594		21.3293	23.3808	2.96529	7.88484	3.15e-15	7.23e-12	sh2 vs. su1	Up
Zm00001d022870		17.238	23.0079	2.96549	7.75854	8.59e-15	1.69e-11	sh2 vs. su1	Up
Zm00001d030531		14.6022	22.876	2.96568	7.71357	1.22e-14	2.25e-11	sh2 vs. su1	Up
Zm00001d012630		9.91502	22.3338	2.35041	9.50208	2.06e-21	1.89e-17	sh2 vs. su1	Up
Zm00001d023330		8.65485	22.1653	2.96655	7.47175	7.91e-14	1.09e-10	sh2 vs. su1	Up
Zm00001d004293		8.41022	22.1233	2.74133	8.07027	7.01e-16	2.6e-12	sh2 vs. su1	Up
Zm00001d011991		15.2239	22.0946	2.96563	7.45021	9.32e-14	1.2e-10	sh2 vs. su1	Up
Zm00001d013386		8.0655	22.0472	2.9667	7.43156	1.07e-13	1.29e-10	sh2 vs. su1	Up
Zm00001d026488		135.206	9.63482	1.89375	5.08768	3.62e-07	7.93e-05	sh2 vs. su1	Up
Zm00001d007253		83.8206	9.45896	1.57801	5.99425	2.04e-09	1.02e-06	sh2 vs. su1	Up
Zm00001d007286		26.5846	8.89618	2.60391	3.41647	0.000634395	0.0238458	sh2 vs. su1	Up
Zm00001d024372		33.0834	8.13793	2.33776	3.48108	0.000499401	0.0201272	sh2 vs. su1	Up
Zm00001d049293		26.7633	8.13374	1.47869	5.50064	3.78e-08	1.26e-05	sh2 vs. su1	Up
Zm00001d021798		44.9857	8.00051	1.75134	4.56823	4.92e-06	0.000661418	sh2 vs. su1	Up
Zm00001d029858		1291.61	7.94211	0.899404	8.83042	1.04e-18	7.19e-15	sh2 vs. su1	Up
Zm00001d030693		22.1936	7.86377	1.69997	4.62584	3.73e-06	0.000538469	sh2 vs. su1	Up
Zm00001d020316		20.2373	7.73038	1.77174	4.36316	1.28e-05	0.00146642	sh2 vs. su1	Up
Zm00001d013831		70.5776	7.66888	1.53056	5.01051	5.43e-07	0.000114237	sh2 vs. su1	Up
Zm00001d029481		18.1271	7.57134	1.75859	4.30534	1.67e-05	0.00178147	sh2 vs. su1	Up
Zm00001d031244		28.2979	7.56728	2.18052	3.4704	0.000519675	0.0206723	sh2 vs. su1	Up
Zm00001d034815		18.0473	7.56553	1.59152	4.75365	2e-06	0.000320192	sh2 vs. su1	Up
Zm00001d037545		30.3829	7.34694	1.58333	4.64018	3.48e-06	0.000510386	sh2 vs. su1	Up
Zm00001d051503		14.4313	7.24269	1.97678	3.66388	0.000248427	0.0126011	sh2 vs. su1	Up
Zm00001d049719		16.8701	7.14292	1.10366	6.47206	9.67e-11	6.66e-08	sh2 vs. su1	Up
Zm00001d025839		14.0954	6.88185	1.83349	3.75342	0.000174435	0.00979359	sh2 vs. su1	Up
Zm00001d015425		27.9846	6.87393	2.2059	3.11616	0.00183226	0.0470003	sh2 vs. su1	Up
Zm00001d030465		13.3981	6.80904	1.95075	3.49047	0.000482165	0.0197429	sh2 vs. su1	Up
Zm00001d043176		10.2996	6.75602	2.14845	3.1446	0.00166316	0.0442978	sh2 vs. su1	Up
Zm00001d033948		94.1021	6.74935	1.30546	5.17011	2.34e-07	5.61e-05	sh2 vs. su1	Up
Zm00001d000452		12.5476	6.71434	1.87906	3.57325	0.000352582	0.0161188	sh2 vs. su1	Up
Zm00001d035209		34.3293	6.62176	1.37794	4.80553	1.54e-06	0.000257859	sh2 vs. su1	Up
Zm00001d027240		54.2701	6.59695	1.32934	4.96256	6.96e-07	0.000135058	sh2 vs. su1	Up
Zm00001d025836		18.0844	6.59313	1.54783	4.2596	2.05e-05	0.00205296	sh2 vs. su1	Up
Zm00001d050159		9.10956	6.57891	1.91459	3.4362	0.000589942	0.0225874	sh2 vs. su1	Up
Zm00001d012208		32.136	6.51056	1.5681	4.15187	3.3e-05	0.00293253	sh2 vs. su1	Up
Zm00001d001714		10.4977	6.45556	2.03598	3.17074	0.00152049	0.0419028	sh2 vs. su1	Up
Zm00001d029480		8.11003	6.40993	1.35233	4.73992	2.14e-06	0.000340684	sh2 vs. su1	Up
Zm00001d046753		49.0077	6.4013	1.08819	5.8825	4.04e-09	1.83e-06	sh2 vs. su1	Up
Zm00001d006173		10.1052	6.39968	1.83656	3.48461	0.000492863	0.0199219	sh2 vs. su1	Up
Zm00001d007488		33.5364	6.38235	1.43855	4.43667	9.14e-06	0.00109503	sh2 vs. su1	Up
Zm00001d007498		7.66896	6.3312	1.88652	3.35602	0.000790728	0.027488	sh2 vs. su1	Up
Zm00001d036825		74.7633	6.30963	1.76092	3.58314	0.000339483	0.0157022	sh2 vs. su1	Up
Zm00001d052811		10.7898	6.16689	1.77493	3.47444	0.000511921	0.0204821	sh2 vs. su1	Up
Zm00001d025955		7.91674	6.04617	1.23733	4.88647	1.03e-06	0.000182205	sh2 vs. su1	Up
Zm00001d021272		11.4613	5.92732	1.45661	4.06924	4.72e-05	0.00388126	sh2 vs. su1	Up
Zm00001d015498		7.2487	5.91714	1.80438	3.27932	0.00104059	0.0331038	sh2 vs. su1	Up
Zm00001d014535		8.79408	5.86732	1.85177	3.16849	0.00153232	0.0420733	sh2 vs. su1	Up
Zm00001d012297		21.8309	5.86012	1.80392	3.24855	0.00115994	0.0353997	sh2 vs. su1	Up
Zm00001d024135		8.56989	5.83008	1.72444	3.38086	0.000722598	0.025918	sh2 vs. su1	Up
Zm00001d044504		8.43639	5.80458	1.45659	3.98504	6.75e-05	0.00491648	sh2 vs. su1	Up
Zm00001d001174		5.31055	5.80093	1.84262	3.1482	0.00164277	0.0439673	sh2 vs. su1	Up
Zm00001d047224		25.0266	5.74231	1.03956	5.52377	3.32e-08	1.13e-05	sh2 vs. su1	Up
Zm00001d007293		6.30692	5.71169	1.59463	3.58183	0.000341197	0.0157455	sh2 vs. su1	Up
Zm00001d030812		27.9603	5.7085	1.47963	3.85806	0.000114293	0.00719339	sh2 vs. su1	Up
Zm00001d010657		44.2361	5.69396	1.3922	4.08991	4.32e-05	0.00364772	sh2 vs. su1	Up
Zm00001d041743		4.90379	5.68511	1.67103	3.40215	0.000668578	0.024673	sh2 vs. su1	Up
Zm00001d044492		4.61325	5.59901	1.67552	3.34165	0.000832827	0.0283439	sh2 vs. su1	Up
Zm00001d017234		10.87	5.51855	1.21648	4.53648	5.72e-06	0.000740312	sh2 vs. su1	Up
Zm00001d035591		6.66911	5.46357	1.67725	3.25746	0.00112415	0.0345866	sh2 vs. su1	Up
Zm00001d050406		24.647	5.40998	1.2999	4.16185	3.16e-05	0.00285319	sh2 vs. su1	Up
Zm00001d002299		12.8911	5.40345	1.28634	4.20064	2.66e-05	0.0024957	sh2 vs. su1	Up
Zm00001d041389		25.651	5.33335	1.4409	3.70141	0.000214407	0.0113603	sh2 vs. su1	Up
Zm00001d003689		18.572	5.30634	1.36278	3.89376	9.87e-05	0.00646309	sh2 vs. su1	Up
Zm00001d016167		4.64156	5.26928	1.37754	3.82513	0.000130702	0.00793625	sh2 vs. su1	Up
Zm00001d003811		3.52497	5.20694	1.37034	3.79975	0.000144841	0.00840599	sh2 vs. su1	Up
Zm00001d025974		22.192	5.18858	1.5555	3.33564	0.000851039	0.0286105	sh2 vs. su1	Up
Zm00001d020096		16.5049	5.18156	1.52217	3.40405	0.000663941	0.0245676	sh2 vs. su1	Up
Zm00001d049657		10.3493	5.17165	1.09376	4.72831	2.26e-06	0.000358678	sh2 vs. su1	Up
Zm00001d037406		8.33807	5.1299	1.40882	3.64129	0.000271281	0.0133305	sh2 vs. su1	Up
Zm00001d012359		4.2113	5.12743	1.63606	3.13401	0.00172432	0.0454065	sh2 vs. su1	Up
Zm00001d002839		24.681	5.10388	1.52886	3.33835	0.000842767	0.0284595	sh2 vs. su1	Up
Zm00001d047112		6.49935	5.09234	1.52843	3.33174	0.000863061	0.0288347	sh2 vs. su1	Up
Zm00001d040526		62.6878	5.04889	0.758802	6.65376	2.86e-11	2.13e-08	sh2 vs. su1	Up
Zm00001d033236		6.17389	5.0169	1.34575	3.72796	0.000193037	0.0105167	sh2 vs. su1	Up
Zm00001d037319		15.8035	4.9143	1.42745	3.44271	0.000575924	0.0221739	sh2 vs. su1	Up
Zm00001d007595		37.9448	4.87675	1.06198	4.59214	4.39e-06	0.000601719	sh2 vs. su1	Up
Zm00001d024505		121.734	4.84873	0.944202	5.13527	2.82e-07	6.43e-05	sh2 vs. su1	Up
Zm00001d044071		4.28997	4.81315	1.34208	3.58633	0.000335364	0.0155902	sh2 vs. su1	Up
Zm00001d050214		6.65439	4.79233	1.38936	3.44931	0.000562025	0.0218226	sh2 vs. su1	Up
Zm00001d048800		3.27474	4.75899	1.47989	3.21577	0.00130095	0.0381145	sh2 vs. su1	Up
Zm00001d007132		13.5262	4.74528	1.01739	4.66418	3.1e-06	0.000469316	sh2 vs. su1	Up
Zm00001d020209		117.776	4.71952	1.00185	4.71079	2.47e-06	0.000382163	sh2 vs. su1	Up
Zm00001d018257		39.9808	4.6627	1.28288	3.63456	0.000278454	0.0135143	sh2 vs. su1	Up
Zm00001d017794		4.68951	4.60446	1.19043	3.86791	0.000109772	0.00700483	sh2 vs. su1	Up
Zm00001d002134		3.64758	4.57501	1.48114	3.08884	0.00200942	0.0495472	sh2 vs. su1	Up
Zm00001d044950		6.65748	4.46922	1.04967	4.25772	2.07e-05	0.00205983	sh2 vs. su1	Up
Zm00001d045318		5.26493	4.4422	1.21668	3.65107	0.000261145	0.0129711	sh2 vs. su1	Up
Zm00001d049286		30.1102	4.39895	1.04775	4.19845	2.69e-05	0.00251137	sh2 vs. su1	Up
Zm00001d018265		60.5804	4.33365	0.905829	4.78418	1.72e-06	0.000283408	sh2 vs. su1	Up
Zm00001d003191		13.3028	4.3272	1.02682	4.21417	2.51e-05	0.00235871	sh2 vs. su1	Up
Zm00001d045843		14.718	4.24069	1.26152	3.36156	0.000775047	0.0271483	sh2 vs. su1	Up
Zm00001d010854		20.6635	4.22762	1.24755	3.38874	0.000702145	0.0254532	sh2 vs. su1	Up
Zm00001d006654		6.69906	4.22458	1.10247	3.83191	0.000127154	0.0077722	sh2 vs. su1	Up
Zm00001d016533		15.8844	4.21785	1.1652	3.61985	0.000294775	0.0140104	sh2 vs. su1	Up
Zm00001d024669		7.61605	4.18029	1.2601	3.31742	0.000908543	0.0298164	sh2 vs. su1	Up
Zm00001d023656		16.1526	4.17828	1.27814	3.26902	0.00107919	0.0339226	sh2 vs. su1	Up
Zm00001d031505		59.8088	4.16692	1.16205	3.58582	0.000336023	0.0155945	sh2 vs. su1	Up
Zm00001d049243		21587.7	4.13539	0.608189	6.79953	1.05e-11	9.04e-09	sh2 vs. su1	Up
Zm00001d051506		2.70882	4.12262	1.3157	3.13341	0.0017279	0.045418	sh2 vs. su1	Up
Zm00001d027862		9.59425	4.11432	1.03475	3.97616	7e-05	0.0050411	sh2 vs. su1	Up
Zm00001d040431		29.679	4.06156	1.01343	4.00773	6.13e-05	0.00464284	sh2 vs. su1	Up
Zm00001d026915		3.25709	4.05961	1.28583	3.1572	0.00159291	0.0430086	sh2 vs. su1	Up
Zm00001d030815		2.58296	4.04831	1.1612	3.48632	0.000489717	0.019853	sh2 vs. su1	Up
Zm00001d000152		7.86701	3.99166	1.00013	3.99115	6.58e-05	0.0048989	sh2 vs. su1	Up
Zm00001d009808		11.4137	3.97297	1.21227	3.2773	0.00104805	0.0332226	sh2 vs. su1	Up
Zm00001d046834		18.7706	3.97223	0.90804	4.37451	1.22e-05	0.00140376	sh2 vs. su1	Up
Zm00001d021630		3.08314	3.96913	1.18428	3.35151	0.000803717	0.0277465	sh2 vs. su1	Up
Zm00001d023172		2.44428	3.96819	1.0631	3.73267	0.000189461	0.0104041	sh2 vs. su1	Up
Zm00001d002262		21.7292	3.95237	0.990887	3.98872	6.64e-05	0.00491648	sh2 vs. su1	Up
Zm00001d037985		78.403	3.92464	0.92814	4.2285	2.35e-05	0.00225963	sh2 vs. su1	Up
Zm00001d020008		44.2598	3.9148	0.862318	4.53985	5.63e-06	0.000735473	sh2 vs. su1	Up
Zm00001d031375		27.784	3.91117	1.11519	3.50719	0.000452861	0.0189152	sh2 vs. su1	Up
Zm00001d033411		32.6075	3.90567	1.23123	3.17217	0.00151307	0.0419028	sh2 vs. su1	Up
Zm00001d037204		46.2734	3.85368	1.12232	3.43366	0.000595481	0.0227363	sh2 vs. su1	Up
Zm00001d043596		19.1327	3.8361	0.948567	4.04411	5.25e-05	0.00414872	sh2 vs. su1	Up
Zm00001d025354		16.1546	3.83368	1.1938	3.21134	0.0013212	0.0384192	sh2 vs. su1	Up
Zm00001d021814		13.7008	3.83272	1.12522	3.4062	0.000658738	0.0245067	sh2 vs. su1	Up
Zm00001d007487		27.1275	3.83084	0.94888	4.03722	5.41e-05	0.00426017	sh2 vs. su1	Up
Zm00001d036102		3.44737	3.79383	0.928357	4.08661	4.38e-05	0.00366775	sh2 vs. su1	Up
Zm00001d002560		36.2018	3.76486	0.864341	4.35576	1.33e-05	0.00149817	sh2 vs. su1	Up
Zm00001d041984		3.3016	3.72987	1.19067	3.13259	0.0017327	0.0454474	sh2 vs. su1	Up
Zm00001d022549		22.1785	3.72314	0.934242	3.9852	6.74e-05	0.00491648	sh2 vs. su1	Up
Zm00001d044039		6.52988	3.70472	1.03511	3.57905	0.000344842	0.0158702	sh2 vs. su1	Up
Zm00001d034551		153.437	3.65318	1.16422	3.13788	0.00170176	0.0450646	sh2 vs. su1	Up
Zm00001d011734		1282.31	3.63872	0.536593	6.78115	1.19e-11	9.67e-09	sh2 vs. su1	Up
Zm00001d011064		61.6052	3.63298	0.781829	4.64677	3.37e-06	0.000499721	sh2 vs. su1	Up
Zm00001d031428		151.96	3.58922	0.773689	4.6391	3.5e-06	0.000510386	sh2 vs. su1	Up
Zm00001d052544		16.8098	3.52591	0.911741	3.86723	0.000110078	0.0070081	sh2 vs. su1	Up
Zm00001d020128		11.2169	3.49382	0.875765	3.98945	6.62e-05	0.00491648	sh2 vs. su1	Up
Zm00001d004576		5.10418	3.48779	1.10459	3.15755	0.00159098	0.0429987	sh2 vs. su1	Up
Zm00001d012069		190.89	3.44229	0.60512	5.68861	1.28e-08	5.12e-06	sh2 vs. su1	Up
Zm00001d020735		2.71965	3.4325	1.02494	3.34897	0.000811136	0.0278463	sh2 vs. su1	Up
Zm00001d024886		3.33457	3.42284	1.03478	3.30779	0.00094034	0.0306773	sh2 vs. su1	Up
Zm00001d023365		4.6662	3.40921	0.914305	3.72874	0.000192439	0.0105049	sh2 vs. su1	Up
Zm00001d051609		59.2913	3.40667	0.783824	4.34622	1.39e-05	0.00155211	sh2 vs. su1	Up
Zm00001d018252		11.9974	3.38083	1.02055	3.31276	0.000923798	0.0302092	sh2 vs. su1	Up
Zm00001d032654		9.78869	3.35932	1.07812	3.1159	0.00183387	0.0470003	sh2 vs. su1	Up
Zm00001d033355		23.4748	3.34507	1.01486	3.2961	0.000980363	0.0317203	sh2 vs. su1	Up
Zm00001d038137		67.4639	3.3294	0.77862	4.27603	1.9e-05	0.00195702	sh2 vs. su1	Up
Zm00001d043192		15.9794	3.32821	0.816794	4.07472	4.61e-05	0.00382533	sh2 vs. su1	Up
Zm00001d040765		65.0446	3.29997	0.864532	3.81706	0.000135053	0.00812278	sh2 vs. su1	Up
Zm00001d048518		15.5977	3.28525	0.696501	4.71679	2.4e-06	0.000375285	sh2 vs. su1	Up
Zm00001d017508		34.3375	3.26679	0.948357	3.44469	0.000571719	0.0220428	sh2 vs. su1	Up
Zm00001d021674		13.1296	3.25427	0.823145	3.95346	7.7e-05	0.00538945	sh2 vs. su1	Up
Zm00001d023353		50.2842	3.24361	0.765313	4.23828	2.25e-05	0.00218628	sh2 vs. su1	Up
Zm00001d037260		46.5185	3.22097	0.772851	4.16764	3.08e-05	0.00279084	sh2 vs. su1	Up
Zm00001d031926		38.4417	3.21108	0.943173	3.40455	0.000662731	0.0245558	sh2 vs. su1	Up
Zm00001d005322		16.1289	3.20232	0.984978	3.25116	0.00114935	0.0351376	sh2 vs. su1	Up
Zm00001d017021		18.5429	3.19377	0.908577	3.51514	0.000439527	0.0185605	sh2 vs. su1	Up
Zm00001d040026		372.574	3.14503	0.636903	4.938	7.89e-07	0.000150058	sh2 vs. su1	Up
Zm00001d022555		3.87144	3.11131	0.887258	3.50665	0.000453778	0.0189248	sh2 vs. su1	Up
Zm00001d031241		61.6884	3.08928	0.91865	3.36285	0.000771425	0.0270973	sh2 vs. su1	Up
Zm00001d037012		27.5493	3.05685	0.750544	4.07285	4.64e-05	0.00384242	sh2 vs. su1	Up
Zm00001d018954		169.51	3.03841	0.828044	3.66938	0.000243138	0.0124583	sh2 vs. su1	Up
Zm00001d048373		475.596	3.02362	0.65426	4.62143	3.81e-06	0.000547177	sh2 vs. su1	Up
Zm00001d016683		36.2133	3.02278	0.806631	3.74741	0.000178667	0.0099905	sh2 vs. su1	Up
Zm00001d025288		31.1176	3.01117	0.973873	3.09195	0.00198844	0.0492776	sh2 vs. su1	Up
Zm00001d046474		79.1822	2.96339	0.945759	3.13334	0.00172828	0.045418	sh2 vs. su1	Up
Zm00001d029681		153.23	2.95174	0.875259	3.37241	0.000745124	0.0264021	sh2 vs. su1	Up
Zm00001d017834		48.4908	2.94195	0.750022	3.92249	8.76e-05	0.00583558	sh2 vs. su1	Up
Zm00001d034413		9507.48	2.92903	0.587552	4.98514	6.19e-07	0.000124592	sh2 vs. su1	Up
Zm00001d027746		5.03966	2.92848	0.850945	3.44144	0.000578621	0.0222157	sh2 vs. su1	Up
Zm00001d024985		7.34019	2.88908	0.827817	3.49	0.000483027	0.0197429	sh2 vs. su1	Up
Zm00001d020138		16.7831	2.85809	0.792577	3.60607	0.000310871	0.0146242	sh2 vs. su1	Up
Zm00001d012569		5.18169	2.85736	0.803809	3.55477	0.000378309	0.0169624	sh2 vs. su1	Up
Zm00001d044167		5.56005	2.83374	0.849288	3.3366	0.000848086	0.028546	sh2 vs. su1	Up
Zm00001d051361		5.63037	2.82749	0.729516	3.87584	0.000106257	0.0068657	sh2 vs. su1	Up
Zm00001d005454		129.422	2.82419	0.681943	4.14138	3.45e-05	0.00305026	sh2 vs. su1	Up
Zm00001d017140		34.3699	2.80135	0.884541	3.16701	0.00154013	0.0421698	sh2 vs. su1	Up
Zm00001d034002		116.811	2.79015	0.853421	3.26937	0.00107787	0.0339226	sh2 vs. su1	Up
Zm00001d026037		55.6771	2.74214	0.862636	3.17879	0.00147893	0.0412649	sh2 vs. su1	Up
Zm00001d046598		23.2908	2.67455	0.773285	3.45869	0.000542812	0.0213158	sh2 vs. su1	Up
Zm00001d018260		5.00586	2.66036	0.757729	3.51097	0.000446477	0.0187623	sh2 vs. su1	Up
Zm00001d021688		58.569	2.65979	0.712297	3.7341	0.000188387	0.0104041	sh2 vs. su1	Up
Zm00001d016636		39.3421	2.65704	0.622624	4.26748	1.98e-05	0.00200361	sh2 vs. su1	Up
Zm00001d045340		333.003	2.63328	0.494412	5.32609	1e-07	2.79e-05	sh2 vs. su1	Up
Zm00001d036840		139.763	2.6257	0.776072	3.38332	0.000716146	0.0257728	sh2 vs. su1	Up
Zm00001d015444		47.0801	2.51525	0.565938	4.44439	8.81e-06	0.0010657	sh2 vs. su1	Up
Zm00001d051362		70.492	2.51275	0.806936	3.11394	0.00184606	0.0471644	sh2 vs. su1	Up
Zm00001d025296		6.60339	2.50687	0.586432	4.27478	1.91e-05	0.00196066	sh2 vs. su1	Up
Zm00001d005659		109.765	2.47972	0.521329	4.75654	1.97e-06	0.000319046	sh2 vs. su1	Up
Zm00001d029476		10.3555	2.47095	0.783854	3.15231	0.00161984	0.0435055	sh2 vs. su1	Up
Zm00001d041204		351.102	2.46619	0.475315	5.18853	2.12e-07	5.13e-05	sh2 vs. su1	Up
Zm00001d023994		25.0236	2.44774	0.78213	3.12958	0.00175053	0.0456979	sh2 vs. su1	Up
Zm00001d007143		16.0651	2.44677	0.725877	3.37078	0.000749563	0.0264913	sh2 vs. su1	Up
Zm00001d044541		433.337	2.43576	0.618771	3.93645	8.27e-05	0.0056992	sh2 vs. su1	Up
Zm00001d039116		125.777	2.41765	0.671223	3.60185	0.000315956	0.0148128	sh2 vs. su1	Up
Zm00001d032419		403.873	2.3801	0.698117	3.40931	0.000651281	0.0242948	sh2 vs. su1	Up
Zm00001d012081		658.756	2.36638	0.676617	3.49737	0.000469873	0.0193907	sh2 vs. su1	Up
Zm00001d002263		33.143	2.35462	0.736314	3.19785	0.00138455	0.0395931	sh2 vs. su1	Up
Zm00001d046489		204.554	2.35442	0.536414	4.38918	1.14e-05	0.00132341	sh2 vs. su1	Up
Zm00001d035000		139.855	2.23124	0.688469	3.24087	0.00119165	0.0361974	sh2 vs. su1	Up
Zm00001d026156		732.315	2.22695	0.387423	5.74809	9.03e-09	3.76e-06	sh2 vs. su1	Up
Zm00001d012836		26.4757	2.22456	0.43461	5.11853	3.08e-07	6.9e-05	sh2 vs. su1	Up
Zm00001d017952		254.427	2.18091	0.66891	3.2604	0.00111255	0.0344217	sh2 vs. su1	Up
Zm00001d020590		83.056	2.16365	0.559138	3.86962	0.000109004	0.00698816	sh2 vs. su1	Up
Zm00001d022241		63.413	2.13609	0.602504	3.54536	0.000392073	0.0173103	sh2 vs. su1	Up
Zm00001d048421		77.9939	2.12499	0.511284	4.15619	3.24e-05	0.00290773	sh2 vs. su1	Up
Zm00001d021687		154.084	2.12435	0.547175	3.88239	0.000103434	0.00672492	sh2 vs. su1	Up
Zm00001d012381		17.1921	2.09658	0.422257	4.96517	6.86e-07	0.000134203	sh2 vs. su1	Up
Zm00001d032245		286.477	2.08269	0.535592	3.88859	0.000100829	0.00658663	sh2 vs. su1	Up
Zm00001d047228		9.98644	2.06683	0.621875	3.32355	0.000888801	0.0293939	sh2 vs. su1	Up
Zm00001d048003		15.4973	2.06665	0.633084	3.26442	0.00109689	0.0343224	sh2 vs. su1	Up
Zm00001d029427		9.52726	2.06161	0.604256	3.41182	0.000645301	0.0241044	sh2 vs. su1	Up
Zm00001d015310		99.7306	2.02549	0.524459	3.86205	0.00011244	0.00714201	sh2 vs. su1	Up
Zm00001d029246		27.6701	2.02284	0.469446	4.309	1.64e-05	0.00175908	sh2 vs. su1	Up
Zm00001d024885		37.3826	2.02202	0.611828	3.30488	0.000950172	0.0309249	sh2 vs. su1	Up
Zm00001d004973		5.95978	2.0199	0.654682	3.08531	0.00203341	0.0498267	sh2 vs. su1	Up
Zm00001d029226		14.3694	2.01873	0.43373	4.65434	3.25e-06	0.000484316	sh2 vs. su1	Up
Zm00001d023213		27.8219	2.01545	0.634274	3.17757	0.00148515	0.0413547	sh2 vs. su1	Up
Zm00001d049640		21.6417	2.01295	0.62281	3.23204	0.00122911	0.0366696	sh2 vs. su1	Up
Zm00001d016933		7.02903	2.01089	0.612693	3.28206	0.00103053	0.0328804	sh2 vs. su1	Up
Zm00001d012313		85.1303	1.94886	0.450062	4.33021	1.49e-05	0.00163606	sh2 vs. su1	Up
Zm00001d034380		962.513	1.94156	0.512161	3.79092	0.000150093	0.00863803	sh2 vs. su1	Up
Zm00001d029460		130.341	1.9266	0.487033	3.95578	7.63e-05	0.00535102	sh2 vs. su1	Up
Zm00001d011867		29.5749	1.91847	0.572179	3.35292	0.000799644	0.0276932	sh2 vs. su1	Up
Zm00001d030550		29.9231	1.90904	0.433229	4.40655	1.05e-05	0.00123736	sh2 vs. su1	Up
Zm00001d051360		33.2199	1.89929	0.349647	5.43203	5.57e-08	1.69e-05	sh2 vs. su1	Up
Zm00001d033910		934.74	1.89285	0.259873	7.28374	3.25e-13	3.32e-10	sh2 vs. su1	Up
Zm00001d017377		69.6134	1.89097	0.555042	3.4069	0.000657056	0.0244771	sh2 vs. su1	Up
Zm00001d020614		46.7784	1.88684	0.532723	3.54188	0.000397286	0.0174117	sh2 vs. su1	Up
Zm00001d015414		181.708	1.87294	0.438862	4.26772	1.97e-05	0.00200361	sh2 vs. su1	Up
Zm00001d029457		3669.05	1.8549	0.423665	4.37824	1.2e-05	0.00138581	sh2 vs. su1	Up
Zm00001d020557		51.2883	1.84796	0.509303	3.62842	0.000285165	0.0137627	sh2 vs. su1	Up
Zm00001d003801		876.062	1.83371	0.55612	3.29733	0.000976079	0.0316188	sh2 vs. su1	Up
Zm00001d007686		16.8196	1.82387	0.586691	3.10874	0.00187887	0.0477371	sh2 vs. su1	Up
Zm00001d021341		5.43583	1.82322	0.587628	3.10267	0.00191783	0.0482493	sh2 vs. su1	Up
Zm00001d049805		32.8183	1.81824	0.289626	6.27789	3.43e-10	1.97e-07	sh2 vs. su1	Up
Zm00001d027694		62.9007	1.79809	0.509732	3.52752	0.000419465	0.0179835	sh2 vs. su1	Up
Zm00001d006354		152.253	1.7883	0.420936	4.2484	2.15e-05	0.00211218	sh2 vs. su1	Up
Zm00001d027622		42.1877	1.78773	0.399369	4.47637	7.59e-06	0.000934358	sh2 vs. su1	Up
Zm00001d020402		994.684	1.78119	0.469497	3.79382	0.000148349	0.00857342	sh2 vs. su1	Up
Zm00001d015094		63.3983	1.78021	0.347976	5.11588	3.12e-07	6.94e-05	sh2 vs. su1	Up
Zm00001d039377		138.594	1.77942	0.356095	4.99705	5.82e-07	0.000118874	sh2 vs. su1	Up
Zm00001d003425		59.0292	1.77617	0.360633	4.92515	8.43e-07	0.000157789	sh2 vs. su1	Up
Zm00001d038626		510.419	1.77546	0.488074	3.6377	0.000275087	0.0134474	sh2 vs. su1	Up
Zm00001d020268		22.6235	1.77515	0.541265	3.27962	0.00103945	0.0331038	sh2 vs. su1	Up
Zm00001d049510		1184.06	1.76922	0.27834	6.35635	2.07e-10	1.29e-07	sh2 vs. su1	Up
Zm00001d021140		36.9349	1.75065	0.458123	3.82135	0.000132724	0.00800612	sh2 vs. su1	Up
Zm00001d033447		6262.46	1.74001	0.548356	3.17313	0.00150804	0.0418231	sh2 vs. su1	Up
Zm00001d042935		5308.66	1.70111	0.324826	5.23698	1.63e-07	4.17e-05	sh2 vs. su1	Up
Zm00001d025623		26.2003	1.66727	0.465222	3.58382	0.000338607	0.0156881	sh2 vs. su1	Up
Zm00001d051615		49.7579	1.65645	0.409335	4.04668	5.19e-05	0.00411517	sh2 vs. su1	Up
Zm00001d026141		18.488	1.65336	0.520902	3.17403	0.00150338	0.0417778	sh2 vs. su1	Up
Zm00001d049806		40.1352	1.65234	0.306638	5.38858	7.1e-08	2.04e-05	sh2 vs. su1	Up
Zm00001d016660		213.79	1.65168	0.399248	4.13698	3.52e-05	0.00307191	sh2 vs. su1	Up
Zm00001d003545		79.4254	1.64516	0.442244	3.72003	0.000199199	0.0108097	sh2 vs. su1	Up
Zm00001d021599		94.8667	1.63362	0.300721	5.43234	5.56e-08	1.69e-05	sh2 vs. su1	Up
Zm00001d053824		117.574	1.6262	0.393102	4.13683	3.52e-05	0.00307191	sh2 vs. su1	Up
Zm00001d018243		273.457	1.60956	0.477966	3.36751	0.000758495	0.0267726	sh2 vs. su1	Up
Zm00001d021882		373.619	1.60525	0.421264	3.81056	0.000138653	0.00819378	sh2 vs. su1	Up
Zm00001d006171		120.051	1.60192	0.387742	4.1314	3.61e-05	0.00313555	sh2 vs. su1	Up
Zm00001d012423		242.953	1.59904	0.505735	3.16181	0.00156792	0.0426262	sh2 vs. su1	Up
Zm00001d034508		84.4668	1.5965	0.462093	3.45494	0.000550414	0.0215223	sh2 vs. su1	Up
Zm00001d043399		31.9267	1.59286	0.453412	3.51305	0.000442999	0.0186445	sh2 vs. su1	Up
Zm00001d033035		99.0974	1.59194	0.367742	4.32896	1.5e-05	0.00163888	sh2 vs. su1	Up
Zm00001d011626		18.174	1.59168	0.503248	3.16281	0.00156256	0.0426262	sh2 vs. su1	Up
Zm00001d045728		284.953	1.59146	0.287895	5.5279	3.24e-08	1.12e-05	sh2 vs. su1	Up
Zm00001d001860		64.7739	1.5855	0.426427	3.71809	0.000200736	0.0108291	sh2 vs. su1	Up
Zm00001d038056		130.441	1.57289	0.490646	3.20575	0.00134713	0.0388568	sh2 vs. su1	Up
Zm00001d046995		447.025	1.56274	0.314204	4.97365	6.57e-07	0.000129377	sh2 vs. su1	Up
Zm00001d000204		2213.66	1.54941	0.296863	5.21927	1.8e-07	4.54e-05	sh2 vs. su1	Up
Zm00001d029680		20.331	1.53887	0.402366	3.82456	0.000131005	0.00793644	sh2 vs. su1	Up
Zm00001d051964		40.1083	1.53723	0.482269	3.18749	0.00143514	0.0404111	sh2 vs. su1	Up
Zm00001d037828		207.821	1.53393	0.373607	4.10573	4.03e-05	0.00347203	sh2 vs. su1	Up
Zm00001d018358		55.2319	1.53023	0.495803	3.08636	0.00202621	0.0497388	sh2 vs. su1	Up
Zm00001d032535		22314.8	1.52975	0.249716	6.12596	9.01e-10	4.6e-07	sh2 vs. su1	Up
Zm00001d005174		122.984	1.50767	0.414759	3.63504	0.000277937	0.0135131	sh2 vs. su1	Up
Zm00001d012577		64.3481	1.49751	0.435941	3.43511	0.000592309	0.0226466	sh2 vs. su1	Up
Zm00001d049743		45.0205	1.48685	0.253866	5.85684	4.72e-09	2.1e-06	sh2 vs. su1	Up
Zm00001d003817		1944.21	1.48476	0.345812	4.29354	1.76e-05	0.00184784	sh2 vs. su1	Up
Zm00001d049408		36.0862	1.478	0.439877	3.36004	0.000779314	0.0272286	sh2 vs. su1	Up
Zm00001d035556		157.692	1.46874	0.450789	3.25815	0.0011214	0.0345403	sh2 vs. su1	Up
Zm00001d043190		360.147	1.4628	0.371067	3.94215	8.08e-05	0.00559346	sh2 vs. su1	Up
Zm00001d020257		759.133	1.4454	0.273234	5.28999	1.22e-07	3.34e-05	sh2 vs. su1	Up
Zm00001d007773		67.8166	1.44529	0.434748	3.32444	0.000885972	0.0293553	sh2 vs. su1	Up
Zm00001d044947		271.683	1.42413	0.349713	4.07228	4.66e-05	0.00384242	sh2 vs. su1	Up
Zm00001d013440		151.952	1.41636	0.370384	3.82404	0.000131281	0.00793644	sh2 vs. su1	Up
Zm00001d012671		47.1546	1.40137	0.2154	6.5059	7.72e-11	5.46e-08	sh2 vs. su1	Up
Zm00001d009292		10452.5	1.38562	0.43823	3.16185	0.00156773	0.0426262	sh2 vs. su1	Up
Zm00001d017545		1787.24	1.38196	0.331573	4.16789	3.07e-05	0.00279084	sh2 vs. su1	Up
Zm00001d017984		426.688	1.37045	0.292594	4.6838	2.82e-06	0.000431268	sh2 vs. su1	Up
Zm00001d027367		111.993	1.36875	0.385563	3.55	0.000385228	0.0172116	sh2 vs. su1	Up
Zm00001d010588		3941.24	1.35699	0.242301	5.60043	2.14e-08	8.07e-06	sh2 vs. su1	Up
Zm00001d003671		294.243	1.34832	0.407348	3.30999	0.000932999	0.0304739	sh2 vs. su1	Up
Zm00001d005945		179.155	1.3426	0.263026	5.10445	3.32e-07	7.32e-05	sh2 vs. su1	Up
Zm00001d016045		51.8366	1.34257	0.41806	3.21143	0.00132074	0.0384192	sh2 vs. su1	Up
Zm00001d050032		36025.4	1.33969	0.302029	4.43564	9.18e-06	0.00109549	sh2 vs. su1	Up
Zm00001d045354		73.0381	1.33579	0.350035	3.81615	0.000135552	0.00812339	sh2 vs. su1	Up
Zm00001d009915		26.5498	1.31597	0.266486	4.93824	7.88e-07	0.000150058	sh2 vs. su1	Up
Zm00001d045913		52.2965	1.31013	0.333543	3.92791	8.57e-05	0.00580368	sh2 vs. su1	Up
Zm00001d037816		123.728	1.30923	0.415776	3.14888	0.001639	0.0439089	sh2 vs. su1	Up
Zm00001d035494		140.381	1.29844	0.251413	5.16457	2.41e-07	5.68e-05	sh2 vs. su1	Up
Zm00001d016745		113.924	1.29161	0.350242	3.68776	0.000226233	0.0117449	sh2 vs. su1	Up
Zm00001d020736		185.123	1.29032	0.3287	3.92553	8.65e-05	0.00583278	sh2 vs. su1	Up
Zm00001d036678		58.63	1.28397	0.319881	4.01389	5.97e-05	0.00454832	sh2 vs. su1	Up
Zm00001d010800		404.709	1.28367	0.375577	3.41785	0.000631188	0.0238272	sh2 vs. su1	Up
Zm00001d024531		2020.21	1.27942	0.222157	5.75908	8.46e-09	3.64e-06	sh2 vs. su1	Up
Zm00001d011595		222.121	1.27733	0.393865	3.24306	0.00118254	0.0359813	sh2 vs. su1	Up
Zm00001d009666		312.931	1.27302	0.317995	4.00328	6.25e-05	0.004714	sh2 vs. su1	Up
Zm00001d006182		851.041	1.27238	0.277001	4.59342	4.36e-06	0.000601024	sh2 vs. su1	Up
Zm00001d038891		257.441	1.26779	0.378205	3.35213	0.000801933	0.0277376	sh2 vs. su1	Up
Zm00001d003515		411.142	1.26403	0.328577	3.84697	0.000119587	0.00740818	sh2 vs. su1	Up
Zm00001d006650		1696.74	1.25975	0.347226	3.62805	0.000285569	0.0137627	sh2 vs. su1	Up
Zm00001d034663		179.665	1.25931	0.273623	4.60235	4.18e-06	0.000578691	sh2 vs. su1	Up
Zm00001d015746		42796.8	1.25563	0.231083	5.43367	5.52e-08	1.69e-05	sh2 vs. su1	Up
Zm00001d024778		3767.46	1.25006	0.245889	5.08383	3.7e-07	8.03e-05	sh2 vs. su1	Up
Zm00001d027504		39.2987	1.24596	0.386935	3.22007	0.00128161	0.0379079	sh2 vs. su1	Up
Zm00001d026308		173.782	1.24342	0.390814	3.18161	0.00146459	0.0410144	sh2 vs. su1	Up
Zm00001d038262		917.109	1.23633	0.221754	5.57523	2.47e-08	9.09e-06	sh2 vs. su1	Up
Zm00001d030998		203.022	1.22788	0.294485	4.16958	3.05e-05	0.00279084	sh2 vs. su1	Up
Zm00001d034573		37.2687	1.22735	0.308391	3.97984	6.9e-05	0.00498966	sh2 vs. su1	Up
Zm00001d027805		135.784	1.22577	0.289033	4.24093	2.23e-05	0.00216829	sh2 vs. su1	Up
Zm00001d018895		46.6502	1.22555	0.257709	4.75555	1.98e-06	0.000319046	sh2 vs. su1	Up
Zm00001d045431		22019.6	1.21855	0.249416	4.88561	1.03e-06	0.000182205	sh2 vs. su1	Up
Zm00001d038202		543.381	1.21636	0.333414	3.64819	0.000264093	0.013094	sh2 vs. su1	Up
Zm00001d043018		269.37	1.21542	0.208283	5.83542	5.37e-09	2.35e-06	sh2 vs. su1	Up
Zm00001d017837		488.186	1.21259	0.305895	3.96407	7.37e-05	0.00526161	sh2 vs. su1	Up
Zm00001d035963		185.157	1.20763	0.35537	3.39823	0.000678234	0.024896	sh2 vs. su1	Up
Zm00001d040988		181.279	1.2076	0.299397	4.03345	5.5e-05	0.00431684	sh2 vs. su1	Up
Zm00001d014463		192.952	1.20172	0.344477	3.48854	0.000485672	0.0197762	sh2 vs. su1	Up
Zm00001d008446		197.797	1.18903	0.31365	3.79093	0.000150084	0.00863803	sh2 vs. su1	Up
Zm00001d020675		344.726	1.1857	0.281133	4.21759	2.47e-05	0.00233116	sh2 vs. su1	Up
Zm00001d053754		329.982	1.18075	0.339402	3.47891	0.000503459	0.0202316	sh2 vs. su1	Up
Zm00001d001862		1695.82	1.1612	0.312247	3.71884	0.000200139	0.0108181	sh2 vs. su1	Up
Zm00001d021900		104.732	1.15925	0.345943	3.351	0.000805209	0.0277465	sh2 vs. su1	Up
Zm00001d007258		326.131	1.15128	0.323032	3.56398	0.000365274	0.0164266	sh2 vs. su1	Up
Zm00001d038772		399.046	1.14932	0.254979	4.5075	6.56e-06	0.000829501	sh2 vs. su1	Up
Zm00001d038135		32.7756	1.14119	0.336684	3.38951	0.000700189	0.025431	sh2 vs. su1	Up
Zm00001d013461		248.379	1.13633	0.323878	3.50851	0.00045062	0.0188501	sh2 vs. su1	Up
Zm00001d046500		386.32	1.1344	0.230417	4.92327	8.51e-07	0.000157789	sh2 vs. su1	Up
Zm00001d008898		1540.38	1.13294	0.228481	4.95855	7.1e-07	0.000136912	sh2 vs. su1	Up
Zm00001d031026		552.584	1.12755	0.286544	3.935	8.32e-05	0.0057193	sh2 vs. su1	Up
Zm00001d016738		423.614	1.12546	0.291516	3.86071	0.000113056	0.00715284	sh2 vs. su1	Up
Zm00001d029653		337.427	1.1191	0.253269	4.41862	9.93e-06	0.00117526	sh2 vs. su1	Up
Zm00001d016647		297.325	1.11789	0.289738	3.85827	0.000114191	0.00719339	sh2 vs. su1	Up
Zm00001d016661		378.251	1.11705	0.291848	3.82753	0.000129438	0.00787684	sh2 vs. su1	Up
Zm00001d018641		1549.81	1.11584	0.295984	3.76995	0.00016328	0.00924259	sh2 vs. su1	Up
Zm00001d012142		127.133	1.11469	0.206334	5.40237	6.58e-08	1.93e-05	sh2 vs. su1	Up
Zm00001d049276		126.005	1.10584	0.34931	3.16578	0.00154667	0.0422987	sh2 vs. su1	Up
Zm00001d018352		31.0342	1.10467	0.355812	3.10465	0.00190504	0.0480995	sh2 vs. su1	Up
Zm00001d021216		548.279	1.10384	0.277563	3.97691	6.98e-05	0.00503826	sh2 vs. su1	Up
Zm00001d008753		77.4451	1.10322	0.197506	5.58574	2.33e-08	8.67e-06	sh2 vs. su1	Up
Zm00001d042961		343.085	1.09882	0.355628	3.0898	0.00200289	0.0495011	sh2 vs. su1	Up
Zm00001d012221		8342.74	1.09616	0.28783	3.80838	0.00013988	0.00823731	sh2 vs. su1	Up
Zm00001d017441		248.086	1.09452	0.287049	3.81299	0.000137297	0.00819378	sh2 vs. su1	Up
Zm00001d007838		25.7747	1.08723	0.304761	3.56748	0.000360429	0.0162618	sh2 vs. su1	Up
Zm00001d048021		550.357	1.0846	0.348925	3.10839	0.00188108	0.0477493	sh2 vs. su1	Up
Zm00001d033937		8081.66	1.07289	0.202987	5.28552	1.25e-07	3.39e-05	sh2 vs. su1	Up
Zm00001d033148		72.5883	1.07273	0.320314	3.349	0.000811034	0.0278463	sh2 vs. su1	Up
Zm00001d036777		244.988	1.07256	0.287475	3.73097	0.000190742	0.0104536	sh2 vs. su1	Up
Zm00001d034319		465.563	1.07139	0.335169	3.19658	0.00139068	0.0396863	sh2 vs. su1	Up
Zm00001d044038		321.792	1.06939	0.273937	3.9038	9.47e-05	0.00621533	sh2 vs. su1	Up
Zm00001d049753		4970.06	1.06848	0.191932	5.56699	2.59e-08	9.4e-06	sh2 vs. su1	Up
Zm00001d031050		905.9	1.06715	0.135593	7.8702	3.54e-15	7.51e-12	sh2 vs. su1	Up
Zm00001d018230		260.729	1.05938	0.317794	3.33353	0.000857511	0.0286933	sh2 vs. su1	Up
Zm00001d000099		192.859	1.05807	0.30104	3.51473	0.000440209	0.0185605	sh2 vs. su1	Up
Zm00001d033905		211.71	1.05778	0.318309	3.32313	0.000890148	0.0293939	sh2 vs. su1	Up
Zm00001d018362		166.972	1.05521	0.275261	3.8335	0.000126335	0.0077393	sh2 vs. su1	Up
Zm00001d022371		309.163	1.05403	0.245453	4.29421	1.75e-05	0.00184784	sh2 vs. su1	Up
Zm00001d007153		8286.11	1.04887	0.27518	3.81156	0.000138095	0.00819378	sh2 vs. su1	Up
Zm00001d044224		296.66	1.04742	0.241673	4.33403	1.46e-05	0.00161559	sh2 vs. su1	Up
Zm00001d014962		44.6883	1.04714	0.254251	4.11853	3.81e-05	0.00329512	sh2 vs. su1	Up
Zm00001d045096		312.812	1.04659	0.324528	3.22496	0.0012599	0.037346	sh2 vs. su1	Up
Zm00001d002357		79.017	1.01986	0.315143	3.23617	0.00121146	0.0364347	sh2 vs. su1	Up
Zm00001d017284		48.516	1.01346	0.317672	3.19027	0.00142142	0.0402301	sh2 vs. su1	Up
Zm00001d045462		12908.3	1.01176	0.202245	5.00266	5.65e-07	0.000116323	sh2 vs. su1	Up
Zm00001d045202		225.216	1.00725	0.27217	3.70082	0.000214907	0.0113603	sh2 vs. su1	Up
Zm00001d020345		487.302	1.00621	0.232174	4.33386	1.47e-05	0.00161559	sh2 vs. su1	Up
Zm00001d028075		272.883	1.00517	0.321354	3.12791	0.00176052	0.045824	sh2 vs. su1	Up
Zm00001d021788		1970.64	1.00163	0.246442	4.06436	4.82e-05	0.00391662	sh2 vs. su1	Up
Zm00001d046519	MYB	13.8231	-2.47287	0.798077	-3.09853	0.00194483	0.0487391	sh2 vs. su1	Down
Zm00001d038288	MYB_related	372.637	-1.17145	0.238223	-4.91745	8.77e-07	0.00016007	sh2 vs. su1	Down
Zm00001d046937	bZIP	902.194	-1.22351	0.285347	-4.28779	1.8e-05	0.00186763	sh2 vs. su1	Down
Zm00001d044171	WRKY	26.6146	-1.77535	0.566714	-3.13271	0.00173198	0.0454474	sh2 vs. su1	Down
Zm00001d004744	MYB	22.6376	-1.12416	0.361545	-3.10933	0.00187509	0.0477371	sh2 vs. su1	Down
Zm00001d040464	MYB_related	26.2352	-2.02787	0.504722	-4.01779	5.87e-05	0.004486	sh2 vs. su1	Down
Zm00001d054074		77.2859	-3.03498	0.67642	-4.48683	7.23e-06	0.000893667	sh2 vs. su1	Down
Zm00001d053876		13.9482	-2.01191	0.637843	-3.15425	0.00160912	0.0433189	sh2 vs. su1	Down
Zm00001d053735		25.5309	-2.43263	0.774357	-3.14148	0.00168095	0.0446792	sh2 vs. su1	Down
Zm00001d053364		54.3142	-1.10795	0.350792	-3.15842	0.00158626	0.0429132	sh2 vs. su1	Down
Zm00001d052874		11.4328	-4.40655	0.856287	-5.14611	2.66e-07	6.16e-05	sh2 vs. su1	Down
Zm00001d052796		546.704	-1.02797	0.257842	-3.98683	6.7e-05	0.00491648	sh2 vs. su1	Down
Zm00001d052662		108.826	-1.96235	0.293505	-6.68592	2.29e-11	1.81e-08	sh2 vs. su1	Down
Zm00001d052589		22.5183	-3.83198	1.12051	-3.41987	0.000626516	0.0237241	sh2 vs. su1	Down
Zm00001d052060		514.657	-1.56459	0.244052	-6.41089	1.45e-10	9.5e-08	sh2 vs. su1	Down
Zm00001d051851		368.164	-1.67672	0.425943	-3.93648	8.27e-05	0.0056992	sh2 vs. su1	Down
Zm00001d051785		5.93745	-2.18008	0.664826	-3.27917	0.00104114	0.0331038	sh2 vs. su1	Down
Zm00001d051773		144.805	-3.11651	0.635576	-4.90344	9.42e-07	0.000168576	sh2 vs. su1	Down
Zm00001d051637		212.633	-2.11306	0.630653	-3.35059	0.000806389	0.0277525	sh2 vs. su1	Down
Zm00001d050341		6.87464	-1.40076	0.414015	-3.38337	0.000716022	0.0257728	sh2 vs. su1	Down
Zm00001d050336		844.055	-1.02907	0.200484	-5.13293	2.85e-07	6.45e-05	sh2 vs. su1	Down
Zm00001d050156		62.4912	-1.68973	0.482957	-3.49872	0.000467491	0.0193608	sh2 vs. su1	Down
Zm00001d050119		106.377	-2.1205	0.522063	-4.06176	4.87e-05	0.00394892	sh2 vs. su1	Down
Zm00001d049977		38.009	-3.99691	1.07763	-3.70897	0.000208101	0.0110962	sh2 vs. su1	Down
Zm00001d049813		364.125	-4.77152	0.661916	-7.20865	5.65e-13	5.56e-10	sh2 vs. su1	Down
Zm00001d049768		441.809	-1.29118	0.171122	-7.5454	4.51e-14	7.31e-11	sh2 vs. su1	Down
Zm00001d049750		80.5776	-2.4963	0.508641	-4.90778	9.21e-07	0.00016597	sh2 vs. su1	Down
Zm00001d049742		23.3346	-1.50076	0.406266	-3.69402	0.000220734	0.0115684	sh2 vs. su1	Down
Zm00001d049643		194.478	-1.55363	0.346098	-4.489	7.16e-06	0.000888564	sh2 vs. su1	Down
Zm00001d049355		79.7735	-1.80595	0.397327	-4.54523	5.49e-06	0.00072034	sh2 vs. su1	Down
Zm00001d049024		6.6076	-4.58295	1.48472	-3.08675	0.00202356	0.049718	sh2 vs. su1	Down
Zm00001d048847		45403.6	-1.59816	0.387228	-4.12718	3.67e-05	0.00318359	sh2 vs. su1	Down
Zm00001d048816		59548.5	-1.08697	0.325399	-3.34041	0.000836535	0.0283688	sh2 vs. su1	Down
Zm00001d048812		50151.7	-1.65243	0.370935	-4.45476	8.4e-06	0.00102447	sh2 vs. su1	Down
Zm00001d048807		2168.25	-1.64132	0.514676	-3.18904	0.00142748	0.0403197	sh2 vs. su1	Down
Zm00001d048688		7.94411	-3.27581	0.80121	-4.08858	4.34e-05	0.00364772	sh2 vs. su1	Down
Zm00001d048578		21.6437	-2.56933	0.732017	-3.50994	0.000448212	0.0188065	sh2 vs. su1	Down
Zm00001d048484		16.2389	-1.76184	0.568993	-3.09643	0.00195869	0.0489091	sh2 vs. su1	Down
Zm00001d048479		93.9882	-2.11961	0.356877	-5.93932	2.86e-09	1.38e-06	sh2 vs. su1	Down
Zm00001d048073		903.08	-1.79092	0.550231	-3.25485	0.00113451	0.0347886	sh2 vs. su1	Down
Zm00001d048020		278.111	-1.91934	0.463191	-4.14373	3.42e-05	0.0030288	sh2 vs. su1	Down
Zm00001d047847		1243.88	-1.31477	0.394385	-3.33373	0.000856896	0.0286933	sh2 vs. su1	Down
Zm00001d047841		417.76	-2.44061	0.72597	-3.36186	0.000774195	0.0271483	sh2 vs. su1	Down
Zm00001d047799		888.549	-1.93236	0.605946	-3.189	0.00142766	0.0403197	sh2 vs. su1	Down
Zm00001d047592		31.9954	-3.17452	0.991397	-3.20207	0.00136444	0.0391809	sh2 vs. su1	Down
Zm00001d047555		77.0104	-1.7692	0.254186	-6.96025	3.4e-12	3.02e-09	sh2 vs. su1	Down
Zm00001d047302		381.146	-1.15434	0.315851	-3.65469	0.000257491	0.0128591	sh2 vs. su1	Down
Zm00001d046884		29.4413	-3.00814	0.923884	-3.25597	0.00113006	0.0346991	sh2 vs. su1	Down
Zm00001d046781		62.2149	-2.63735	0.672362	-3.92251	8.76e-05	0.00583558	sh2 vs. su1	Down
Zm00001d046191		2.43119	-4.46075	1.3287	-3.35723	0.000787268	0.0274369	sh2 vs. su1	Down
Zm00001d046055		1690.23	-1.53951	0.26793	-5.74593	9.14e-09	3.76e-06	sh2 vs. su1	Down
Zm00001d045341		29.2975	-1.23056	0.355761	-3.45894	0.000542306	0.0213158	sh2 vs. su1	Down
Zm00001d045252		35.7086	-2.23671	0.68697	-3.2559	0.00113033	0.0346991	sh2 vs. su1	Down
Zm00001d045070		7.02108	-1.70346	0.550372	-3.0951	0.00196744	0.0489941	sh2 vs. su1	Down
Zm00001d044821		39.1436	-3.15097	0.576105	-5.46944	4.51e-08	1.46e-05	sh2 vs. su1	Down
Zm00001d044731		39.0928	-6.06567	1.67941	-3.61178	0.000304108	0.0143388	sh2 vs. su1	Down
Zm00001d044634		62.0226	-1.95503	0.608019	-3.2154	0.00130263	0.0381145	sh2 vs. su1	Down
Zm00001d044156		116.541	-1.91979	0.562329	-3.414	0.000640159	0.0239773	sh2 vs. su1	Down
Zm00001d044129		13294	-6.02449	0.193179	-31.186	1.65e-213	4.55e-209	sh2 vs. su1	Down
Zm00001d043982		37.4083	-6.48792	1.30244	-4.98137	6.31e-07	0.000126118	sh2 vs. su1	Down
Zm00001d043604		9.1235	-21.5747	2.71526	-7.94569	1.93e-15	5.32e-12	sh2 vs. su1	Down
Zm00001d043573		87.6864	-1.24956	0.187066	-6.67977	2.39e-11	1.83e-08	sh2 vs. su1	Down
Zm00001d043479		40.8836	-2.67224	0.658906	-4.05557	5e-05	0.00401957	sh2 vs. su1	Down
Zm00001d043088		27.7713	-1.43848	0.448522	-3.20717	0.00134049	0.0388568	sh2 vs. su1	Down
Zm00001d042863		77.8818	-2.47628	0.393054	-6.3001	2.97e-10	1.78e-07	sh2 vs. su1	Down
Zm00001d042680		24.2384	-7.80988	1.24123	-6.29204	3.13e-10	1.84e-07	sh2 vs. su1	Down
Zm00001d042594		13.57	-3.22506	1.04275	-3.09284	0.00198249	0.0492355	sh2 vs. su1	Down
Zm00001d042182		97.5576	-1.5212	0.419669	-3.62477	0.000289219	0.0138665	sh2 vs. su1	Down
Zm00001d042154		90.4678	-4.96085	1.08276	-4.58168	4.61e-06	0.00062948	sh2 vs. su1	Down
Zm00001d042144		47.4275	-2.09925	0.593541	-3.53683	0.000404964	0.0176038	sh2 vs. su1	Down
Zm00001d041573		4.27627	-4.27849	1.14049	-3.75144	0.000175822	0.00985138	sh2 vs. su1	Down
Zm00001d041331		26.5797	-6.97312	1.45233	-4.80132	1.58e-06	0.000261764	sh2 vs. su1	Down
Zm00001d040966		5.29121	-3.59446	1.12099	-3.2065	0.00134362	0.0388568	sh2 vs. su1	Down
Zm00001d040796		430.037	-1.14252	0.368507	-3.1004	0.00193262	0.0484773	sh2 vs. su1	Down
Zm00001d040693		42.2051	-4.51816	1.00216	-4.50844	6.53e-06	0.000829501	sh2 vs. su1	Down
Zm00001d040467		11.3038	-1.52309	0.473258	-3.2183	0.00128954	0.0380105	sh2 vs. su1	Down
Zm00001d040264		7.82156	-2.37653	0.716112	-3.31866	0.000904503	0.0297547	sh2 vs. su1	Down
Zm00001d040212		395.009	-1.90149	0.520075	-3.65618	0.000256005	0.0128082	sh2 vs. su1	Down
Zm00001d040113		913.779	-1.15003	0.357401	-3.21775	0.00129201	0.0380114	sh2 vs. su1	Down
Zm00001d039942		43.0979	-2.14645	0.650678	-3.29879	0.000971015	0.0314917	sh2 vs. su1	Down
Zm00001d039799		8.65426	-1.78058	0.524575	-3.39432	0.000687986	0.0251534	sh2 vs. su1	Down
Zm00001d039772		14.0244	-3.86716	1.09772	-3.5229	0.000426859	0.0182438	sh2 vs. su1	Down
Zm00001d039566		9861.04	-1.75504	0.548663	-3.19875	0.00138023	0.0395518	sh2 vs. su1	Down
Zm00001d039544		28.7367	-3.42288	0.994501	-3.44181	0.000577838	0.0222157	sh2 vs. su1	Down
Zm00001d039514		565.332	-1.02396	0.331599	-3.08796	0.00201534	0.0496153	sh2 vs. su1	Down
Zm00001d038164		488.186	-2.03698	0.64033	-3.18114	0.00146698	0.0410144	sh2 vs. su1	Down
Zm00001d038003		810.699	-1.43635	0.220214	-6.52251	6.91e-11	5.02e-08	sh2 vs. su1	Down
Zm00001d037982		43.8439	-1.38426	0.26665	-5.1913	2.09e-07	5.09e-05	sh2 vs. su1	Down
Zm00001d037942		10.56	-21.7776	2.96634	-7.34156	2.11e-13	2.24e-10	sh2 vs. su1	Down
Zm00001d037870		16.751	-5.68445	1.30838	-4.34466	1.39e-05	0.00155686	sh2 vs. su1	Down
Zm00001d037631		569.956	-2.7937	0.364213	-7.67051	1.71e-14	2.95e-11	sh2 vs. su1	Down
Zm00001d037577		16.1674	-1.47661	0.398001	-3.71007	0.000207201	0.0110696	sh2 vs. su1	Down
Zm00001d037466		6.72865	-4.95989	1.26395	-3.92412	8.7e-05	0.00583558	sh2 vs. su1	Down
Zm00001d037304		25.2233	-2.48402	0.682861	-3.63766	0.000275124	0.0134474	sh2 vs. su1	Down
Zm00001d037133		5.45133	-2.98556	0.955452	-3.12476	0.00177949	0.0461046	sh2 vs. su1	Down
Zm00001d037079		94.6572	-1.56958	0.407397	-3.8527	0.000116823	0.00733592	sh2 vs. su1	Down
Zm00001d036830		155.824	-1.18133	0.25032	-4.7193	2.37e-06	0.000372803	sh2 vs. su1	Down
Zm00001d036647		45.8092	-2.32527	0.42862	-5.42501	5.8e-08	1.74e-05	sh2 vs. su1	Down
Zm00001d036646		3.16719	-4.15556	1.27172	-3.26767	0.00108437	0.0340084	sh2 vs. su1	Down
Zm00001d036537		15.9089	-4.28373	0.724278	-5.91448	3.33e-09	1.56e-06	sh2 vs. su1	Down
Zm00001d035912		12.9156	-6.2472	1.42147	-4.39488	1.11e-05	0.00129462	sh2 vs. su1	Down
Zm00001d035680		1095.33	-3.45859	0.562517	-6.14842	7.83e-10	4.31e-07	sh2 vs. su1	Down
Zm00001d035373		5.44004	-5.97675	1.88495	-3.17078	0.00152031	0.0419028	sh2 vs. su1	Down
Zm00001d035347		25.3176	-7.87274	2.06616	-3.81032	0.000138784	0.00819378	sh2 vs. su1	Down
Zm00001d035301		23.4968	-3.98428	1.11245	-3.58155	0.000341562	0.0157455	sh2 vs. su1	Down
Zm00001d035249		36.2959	-3.01567	0.768473	-3.92423	8.7e-05	0.00583558	sh2 vs. su1	Down
Zm00001d035127		13.9314	-6.51798	2.02485	-3.21899	0.00128642	0.0379686	sh2 vs. su1	Down
Zm00001d035013		38.0029	-4.60182	0.83029	-5.54243	2.98e-08	1.04e-05	sh2 vs. su1	Down
Zm00001d034543		24.7737	-2.2239	0.6155	-3.61316	0.00030249	0.0143032	sh2 vs. su1	Down
Zm00001d034390		14.2172	-4.15031	1.09215	-3.80012	0.000144624	0.00840599	sh2 vs. su1	Down
Zm00001d034231		65.8778	-5.14121	1.55087	-3.31505	0.000916251	0.0300336	sh2 vs. su1	Down
Zm00001d033909		143.873	-1.19615	0.328062	-3.6461	0.000266247	0.0131534	sh2 vs. su1	Down
Zm00001d033882		11.7744	-2.03578	0.572703	-3.55469	0.000378419	0.0169624	sh2 vs. su1	Down
Zm00001d033872		452.795	-2.26032	0.69296	-3.26184	0.00110692	0.0343316	sh2 vs. su1	Down
Zm00001d033767		163.901	-1.49413	0.439623	-3.39867	0.000677153	0.024895	sh2 vs. su1	Down
Zm00001d033657		44.9731	-5.16111	1.16077	-4.44627	8.74e-06	0.0010611	sh2 vs. su1	Down
Zm00001d033364		485.134	-3.77086	0.931159	-4.04964	5.13e-05	0.00408699	sh2 vs. su1	Down
Zm00001d033107		67.3309	-1.99482	0.535645	-3.72414	0.00019598	0.010656	sh2 vs. su1	Down
Zm00001d032817		11.8255	-4.0878	1.11883	-3.65365	0.00025854	0.0128882	sh2 vs. su1	Down
Zm00001d032766		9.27836	-5.43243	1.55245	-3.49926	0.000466552	0.0193608	sh2 vs. su1	Down
Zm00001d032138		34.7969	-3.77901	1.09199	-3.46067	0.000538838	0.0212506	sh2 vs. su1	Down
Zm00001d032066		12.2952	-6.5005	1.41042	-4.60891	4.05e-06	0.000572249	sh2 vs. su1	Down
Zm00001d031927		21.5044	-2.33621	0.640459	-3.64772	0.000264581	0.0130946	sh2 vs. su1	Down
Zm00001d031364		8.75789	-4.41007	1.39068	-3.17115	0.00151838	0.0419028	sh2 vs. su1	Down
Zm00001d031357		18.6791	-3.32536	0.931396	-3.57029	0.000356583	0.0161943	sh2 vs. su1	Down
Zm00001d031325		320.556	-2.40693	0.678375	-3.54807	0.000388059	0.0172821	sh2 vs. su1	Down
Zm00001d030855		12694.2	-3.67277	0.596356	-6.15869	7.33e-10	4.13e-07	sh2 vs. su1	Down
Zm00001d030483		7.19117	-6.38112	1.95628	-3.26187	0.00110681	0.0343316	sh2 vs. su1	Down
Zm00001d030267		24.2402	-1.76471	0.493667	-3.57471	0.000350617	0.0160556	sh2 vs. su1	Down
Zm00001d030262		48.6105	-3.57336	1.12719	-3.17014	0.00152368	0.0419193	sh2 vs. su1	Down
Zm00001d030216		50.6977	-8.55397	1.34278	-6.37034	1.89e-10	1.21e-07	sh2 vs. su1	Down
Zm00001d029997		260	-2.01842	0.562365	-3.58917	0.000331734	0.0154999	sh2 vs. su1	Down
Zm00001d029848		439.307	-1.02431	0.197098	-5.19699	2.03e-07	4.99e-05	sh2 vs. su1	Down
Zm00001d029575		6.41474	-5.21815	1.54766	-3.37164	0.000747233	0.0264429	sh2 vs. su1	Down
Zm00001d029386		10.4732	-2.09799	0.66157	-3.17123	0.00151797	0.0419028	sh2 vs. su1	Down
Zm00001d029333		160.255	-1.27896	0.320025	-3.99645	6.43e-05	0.00482975	sh2 vs. su1	Down
Zm00001d029312		7.50309	-6.44245	1.868	-3.44885	0.000562982	0.0218226	sh2 vs. su1	Down
Zm00001d029307		207.239	-4.8436	1.03977	-4.65835	3.19e-06	0.000477834	sh2 vs. su1	Down
Zm00001d029181		4.83293	-4.79975	1.40942	-3.40548	0.00066048	0.0245357	sh2 vs. su1	Down
Zm00001d029164		14.302	-2.46415	0.663224	-3.7154	0.000202879	0.0109234	sh2 vs. su1	Down
Zm00001d029141		61.247	-1.31526	0.411931	-3.1929	0.0014085	0.0400703	sh2 vs. su1	Down
Zm00001d029114		114.149	-1.68433	0.477633	-3.52641	0.00042123	0.0180311	sh2 vs. su1	Down
Zm00001d028992		165.261	-1.51452	0.256531	-5.90382	3.55e-09	1.63e-06	sh2 vs. su1	Down
Zm00001d028931		15.8177	-2.72233	0.715836	-3.803	0.000142953	0.00834179	sh2 vs. su1	Down
Zm00001d028708		17.7963	-2.67089	0.800116	-3.33813	0.000843451	0.0284595	sh2 vs. su1	Down
Zm00001d028693		69.554	-1.4922	0.447639	-3.33348	0.000857667	0.0286933	sh2 vs. su1	Down
Zm00001d028588		79.7826	-1.55224	0.471079	-3.29508	0.000983945	0.0317988	sh2 vs. su1	Down
Zm00001d028585		4.95132	-1.95571	0.552025	-3.5428	0.000395905	0.0173901	sh2 vs. su1	Down
Zm00001d028557		1134.57	-1.23123	0.398226	-3.09179	0.00198955	0.0492776	sh2 vs. su1	Down
Zm00001d028554		165.737	-1.71723	0.464044	-3.70057	0.000215115	0.0113603	sh2 vs. su1	Down
Zm00001d028362		133.243	-1.36928	0.440991	-3.10501	0.00190271	0.0480995	sh2 vs. su1	Down
Zm00001d028229		38.1383	-2.88483	0.766117	-3.76552	0.000166201	0.00936946	sh2 vs. su1	Down
Zm00001d028011		324.167	-2.4091	0.526301	-4.57743	4.71e-06	0.000639237	sh2 vs. su1	Down
Zm00001d027834		48.1904	-5.41889	1.08247	-5.00603	5.56e-07	0.000116038	sh2 vs. su1	Down
Zm00001d027566		8.9332	-7.44493	2.37537	-3.13422	0.00172311	0.0454065	sh2 vs. su1	Down
Zm00001d027233		62.0928	-7.23423	1.30533	-5.54207	2.99e-08	1.04e-05	sh2 vs. su1	Down
Zm00001d027232		27.7008	-9.14252	2.63352	-3.4716	0.00051737	0.0206103	sh2 vs. su1	Down
Zm00001d027154		5.08463	-3.92036	1.16171	-3.37466	0.000739072	0.0262868	sh2 vs. su1	Down
Zm00001d026973		2.8045	-3.27399	0.901144	-3.63315	0.000279984	0.0135647	sh2 vs. su1	Down
Zm00001d026632		1805.59	-2.49034	0.332811	-7.48275	7.28e-14	1.09e-10	sh2 vs. su1	Down
Zm00001d026319		88.1551	-1.07316	0.308562	-3.47794	0.000505285	0.0202638	sh2 vs. su1	Down
Zm00001d026098		9.06388	-4.26841	1.37985	-3.09339	0.00197885	0.0491894	sh2 vs. su1	Down
Zm00001d026012		47.4109	-1.5032	0.405818	-3.70414	0.000212113	0.0112665	sh2 vs. su1	Down
Zm00001d025827		41.5186	-1.71487	0.406355	-4.22013	2.44e-05	0.00231435	sh2 vs. su1	Down
Zm00001d025612		37.5672	-1.10756	0.330509	-3.35109	0.000804952	0.0277465	sh2 vs. su1	Down
Zm00001d025247		34.2995	-1.47953	0.403678	-3.66513	0.000247216	0.0126011	sh2 vs. su1	Down
Zm00001d024699		8.62732	-3.81857	0.837471	-4.55964	5.12e-06	0.000675856	sh2 vs. su1	Down
Zm00001d024390		3.77559	-5.45098	1.65805	-3.28759	0.00101048	0.0323278	sh2 vs. su1	Down
Zm00001d023933		313.644	-1.49307	0.373004	-4.00284	6.26e-05	0.004714	sh2 vs. su1	Down
Zm00001d023694		391.232	-1.83151	0.373057	-4.90946	9.13e-07	0.000165635	sh2 vs. su1	Down
Zm00001d023671		101.153	-1.44701	0.36939	-3.91729	8.95e-05	0.00593416	sh2 vs. su1	Down
Zm00001d023387		268.473	-3.31921	0.778246	-4.26499	2e-05	0.00201867	sh2 vs. su1	Down
Zm00001d022846		8.56729	-5.31636	1.03532	-5.135	2.82e-07	6.43e-05	sh2 vs. su1	Down
Zm00001d022836		11.5677	-21.9041	2.96617	-7.38463	1.53e-13	1.76e-10	sh2 vs. su1	Down
Zm00001d022637		483.774	-1.68988	0.419241	-4.03081	5.56e-05	0.00435324	sh2 vs. su1	Down
Zm00001d022561		79.9281	-1.55823	0.32312	-4.82244	1.42e-06	0.000244333	sh2 vs. su1	Down
Zm00001d022464		47.1166	-4.35512	0.621546	-7.00692	2.44e-12	2.24e-09	sh2 vs. su1	Down
Zm00001d022444		396.282	-1.1369	0.353589	-3.21531	0.00130305	0.0381145	sh2 vs. su1	Down
Zm00001d022380		378.381	-1.19742	0.295053	-4.0583	4.94e-05	0.0039919	sh2 vs. su1	Down
Zm00001d021901		213.317	-2.24107	0.651515	-3.43979	0.00058217	0.0223208	sh2 vs. su1	Down
Zm00001d021708		171.659	-1.40725	0.367363	-3.83067	0.000127793	0.00779399	sh2 vs. su1	Down
Zm00001d021042		23.6393	-7.7733	1.26591	-6.14047	8.23e-10	4.45e-07	sh2 vs. su1	Down
Zm00001d021006		462.947	-1.03279	0.209924	-4.91984	8.66e-07	0.000159181	sh2 vs. su1	Down
Zm00001d020954		976.039	-1.52771	0.480494	-3.17945	0.00147554	0.0412118	sh2 vs. su1	Down
Zm00001d020915		25.3117	-1.59748	0.384514	-4.15455	3.26e-05	0.00291716	sh2 vs. su1	Down
Zm00001d020898		2959.24	-1.23663	0.379526	-3.25836	0.00112058	0.0345403	sh2 vs. su1	Down
Zm00001d020799		366.66	-1.55535	0.4657	-3.3398	0.000838378	0.0283926	sh2 vs. su1	Down
Zm00001d020731		8.90952	-2.25298	0.711289	-3.16746	0.00153776	0.0421698	sh2 vs. su1	Down
Zm00001d020691		55.0151	-1.16926	0.366458	-3.19071	0.00141924	0.0402098	sh2 vs. su1	Down
Zm00001d020673		19.5965	-1.6924	0.486643	-3.4777	0.000505731	0.0202638	sh2 vs. su1	Down
Zm00001d020591		60323.8	-1.4345	0.233885	-6.13333	8.61e-10	4.48e-07	sh2 vs. su1	Down
Zm00001d020589		12.2269	-5.542	0.999991	-5.54205	2.99e-08	1.04e-05	sh2 vs. su1	Down
Zm00001d020479		21.6755	-3.06453	0.612535	-5.00303	5.64e-07	0.000116323	sh2 vs. su1	Down
Zm00001d020476		121.712	-1.46463	0.29003	-5.04992	4.42e-07	9.45e-05	sh2 vs. su1	Down
Zm00001d020471		24.8277	-5.2831	1.25904	-4.19613	2.72e-05	0.00252864	sh2 vs. su1	Down
Zm00001d020470		46.2062	-1.34397	0.342347	-3.92574	8.65e-05	0.00583278	sh2 vs. su1	Down
Zm00001d020420		16.1314	-1.69086	0.503786	-3.3563	0.000789924	0.027488	sh2 vs. su1	Down
Zm00001d020274		17.3209	-7.32339	1.89698	-3.86056	0.000113129	0.00715284	sh2 vs. su1	Down
Zm00001d020220		7.34228	-1.56603	0.441693	-3.54552	0.000391839	0.0173103	sh2 vs. su1	Down
Zm00001d020140		19.0987	-7.78958	1.81365	-4.29498	1.75e-05	0.00184784	sh2 vs. su1	Down
Zm00001d020031		10.0936	-6.21315	1.5216	-4.08331	4.44e-05	0.00369777	sh2 vs. su1	Down
Zm00001d020000		2.54703	-4.17942	1.18371	-3.53077	0.000414355	0.0178592	sh2 vs. su1	Down
Zm00001d019925		51.0203	-1.70448	0.423833	-4.02158	5.78e-05	0.00445141	sh2 vs. su1	Down
Zm00001d019612		18.6406	-3.93946	0.855367	-4.60558	4.11e-06	0.000578504	sh2 vs. su1	Down
Zm00001d019306		2298.61	-1.05076	0.230354	-4.56151	5.08e-06	0.000675856	sh2 vs. su1	Down
Zm00001d019246		93.0851	-3.18721	0.791455	-4.02703	5.65e-05	0.00438637	sh2 vs. su1	Down
Zm00001d019160		2656.59	-1.59484	0.513008	-3.1088	0.00187849	0.0477371	sh2 vs. su1	Down
Zm00001d018792		307.158	-1.05345	0.242748	-4.3397	1.43e-05	0.00158598	sh2 vs. su1	Down
Zm00001d018725		345.287	-1.3637	0.430115	-3.17054	0.00152155	0.0419028	sh2 vs. su1	Down
Zm00001d018713		127.269	-9.2413	0.903566	-10.2276	1.49e-24	2.06e-20	sh2 vs. su1	Down
Zm00001d018376		10.1404	-1.3642	0.382204	-3.56931	0.000357925	0.0162017	sh2 vs. su1	Down
Zm00001d018290		222.932	-1.01801	0.259146	-3.92832	8.55e-05	0.00580368	sh2 vs. su1	Down
Zm00001d017715		27.6287	-4.88495	1.23433	-3.95757	7.57e-05	0.00532469	sh2 vs. su1	Down
Zm00001d017622		77.8869	-3.12078	0.483013	-6.46107	1.04e-10	6.99e-08	sh2 vs. su1	Down
Zm00001d017300		4.78767	-5.79342	1.79194	-3.23304	0.0012248	0.0366551	sh2 vs. su1	Down
Zm00001d017217		33.3822	-23.3814	2.96503	-7.88573	3.13e-15	7.23e-12	sh2 vs. su1	Down
Zm00001d017057		58.1422	-7.83743	1.83511	-4.27082	1.95e-05	0.00198846	sh2 vs. su1	Down
Zm00001d016879		11.6321	-1.14983	0.357304	-3.21806	0.0012906	0.0380105	sh2 vs. su1	Down
Zm00001d016681		5.04447	-2.7189	0.857471	-3.17084	0.00151997	0.0419028	sh2 vs. su1	Down
Zm00001d016582		22.0519	-2.63851	0.775862	-3.40075	0.000672017	0.0247667	sh2 vs. su1	Down
Zm00001d016469		12163.8	-1.10588	0.257775	-4.29009	1.79e-05	0.00185789	sh2 vs. su1	Down
Zm00001d016193		42.9422	-8.01108	2.27771	-3.51717	0.000436181	0.0184704	sh2 vs. su1	Down
Zm00001d016105		487.06	-1.14562	0.368297	-3.1106	0.00186706	0.0476126	sh2 vs. su1	Down
Zm00001d016070		1730.62	-1.5062	0.422024	-3.56899	0.000358358	0.0162017	sh2 vs. su1	Down
Zm00001d015558		3.75369	-5.09723	1.52292	-3.347	0.000816901	0.0279756	sh2 vs. su1	Down
Zm00001d015341		2.73691	-4.98862	1.54628	-3.2262	0.00125445	0.0372243	sh2 vs. su1	Down
Zm00001d015060		243.123	-1.34467	0.371162	-3.62286	0.000291368	0.0139365	sh2 vs. su1	Down
Zm00001d014730		12.0392	-3.9828	0.649046	-6.1364	8.44e-10	4.48e-07	sh2 vs. su1	Down
Zm00001d014639		13.941	-22.1647	2.96588	-7.47325	7.82e-14	1.09e-10	sh2 vs. su1	Down
Zm00001d014486		2152	-1.12991	0.296042	-3.8167	0.000135247	0.00812278	sh2 vs. su1	Down
Zm00001d014315		9.17466	-1.46787	0.406429	-3.61162	0.000304285	0.0143388	sh2 vs. su1	Down
Zm00001d014249		618.342	-1.06049	0.234651	-4.51943	6.2e-06	0.000791363	sh2 vs. su1	Down
Zm00001d013977		6.99044	-2.8186	0.789171	-3.5716	0.000354813	0.016186	sh2 vs. su1	Down
Zm00001d013945		33.2316	-3.44222	0.691381	-4.97875	6.4e-07	0.000126918	sh2 vs. su1	Down
Zm00001d013872		23.2444	-6.43507	1.62333	-3.96412	7.37e-05	0.00526161	sh2 vs. su1	Down
Zm00001d013857		15.2481	-3.72334	0.821237	-4.53382	5.79e-06	0.00074621	sh2 vs. su1	Down
Zm00001d013746		1575.55	-1.05263	0.220511	-4.7736	1.81e-06	0.000296942	sh2 vs. su1	Down
Zm00001d013230		54.1937	-1.33104	0.286732	-4.64211	3.45e-06	0.0005084	sh2 vs. su1	Down
Zm00001d013214		26.539	-5.02099	1.0396	-4.82973	1.37e-06	0.000238543	sh2 vs. su1	Down
Zm00001d013203		18.4716	-4.86811	1.49262	-3.26146	0.0011084	0.0343316	sh2 vs. su1	Down
Zm00001d013146		35.0097	-1.4732	0.47455	-3.10443	0.00190648	0.0480995	sh2 vs. su1	Down
Zm00001d013135		33.9547	-3.06534	0.416583	-7.3583	1.86e-13	2.05e-10	sh2 vs. su1	Down
Zm00001d012881		279.716	-1.58176	0.363777	-4.34816	1.37e-05	0.00154467	sh2 vs. su1	Down
Zm00001d012802		3.21351	-4.87082	1.2341	-3.94687	7.92e-05	0.0055259	sh2 vs. su1	Down
Zm00001d012632		42.4323	-2.81954	0.701498	-4.01931	5.84e-05	0.00447666	sh2 vs. su1	Down
Zm00001d012613		29.7611	-2.74008	0.783025	-3.49935	0.000466386	0.0193608	sh2 vs. su1	Down
Zm00001d012429		15.2517	-6.16335	1.76356	-3.49483	0.000474356	0.0195465	sh2 vs. su1	Down
Zm00001d012387		19.1954	-3.95797	0.700062	-5.65374	1.57e-08	6.1e-06	sh2 vs. su1	Down
Zm00001d012010		70.3957	-2.26488	0.590692	-3.83428	0.000125933	0.00773185	sh2 vs. su1	Down
Zm00001d011887		3.09447	-3.14709	1.00514	-3.13099	0.00174218	0.0456386	sh2 vs. su1	Down
Zm00001d011435		248.825	-1.12846	0.201214	-5.60827	2.04e-08	7.82e-06	sh2 vs. su1	Down
Zm00001d011421		5.32838	-3.77785	1.11244	-3.396	0.000683793	0.0250502	sh2 vs. su1	Down
Zm00001d011253		97.6751	-7.82606	1.43874	-5.43952	5.34e-08	1.67e-05	sh2 vs. su1	Down
Zm00001d011080		7680.81	-1.33261	0.223625	-5.95913	2.54e-09	1.25e-06	sh2 vs. su1	Down
Zm00001d011012		1247.6	-4.62374	0.649967	-7.11381	1.13e-12	1.07e-09	sh2 vs. su1	Down
Zm00001d010885		16.8189	-1.36053	0.416855	-3.26379	0.00109934	0.0343316	sh2 vs. su1	Down
Zm00001d010799		54.9303	-1.35302	0.29673	-4.55976	5.12e-06	0.000675856	sh2 vs. su1	Down
Zm00001d010103		6.18847	-1.57746	0.448072	-3.52056	0.000430642	0.018292	sh2 vs. su1	Down
Zm00001d009821		65.1641	-6.17065	1.72806	-3.57086	0.000355814	0.016186	sh2 vs. su1	Down
Zm00001d009767		2.87184	-4.01418	1.29123	-3.10881	0.00187844	0.0477371	sh2 vs. su1	Down
Zm00001d009557		82.313	-1.88938	0.391673	-4.82388	1.41e-06	0.0002441	sh2 vs. su1	Down
Zm00001d008703		13.2096	-22.0874	2.96596	-7.44698	9.55e-14	1.2e-10	sh2 vs. su1	Down
Zm00001d008681		29.7589	-2.50766	0.682586	-3.67376	0.000239007	0.0122695	sh2 vs. su1	Down
Zm00001d008340		97.8048	-1.19101	0.355846	-3.34699	0.00081693	0.0279756	sh2 vs. su1	Down
Zm00001d008214		226.565	-1.65283	0.476467	-3.46893	0.000522544	0.0207266	sh2 vs. su1	Down
Zm00001d007892		478.204	-1.14502	0.309681	-3.69741	0.00021781	0.0114587	sh2 vs. su1	Down
Zm00001d007180		326.305	-1.33062	0.34354	-3.87326	0.00010739	0.00690077	sh2 vs. su1	Down
Zm00001d006773		19.9658	-4.71545	1.33559	-3.5306	0.000414621	0.0178592	sh2 vs. su1	Down
Zm00001d006663		23.8602	-1.74632	0.445638	-3.91869	8.9e-05	0.00591416	sh2 vs. su1	Down
Zm00001d006588		30.6132	-1.47551	0.37693	-3.91455	9.06e-05	0.00598765	sh2 vs. su1	Down
Zm00001d006190		10.0116	-4.52757	1.35676	-3.33706	0.000846712	0.0285346	sh2 vs. su1	Down
Zm00001d006158		27.9754	-2.63698	0.830667	-3.17454	0.00150076	0.041747	sh2 vs. su1	Down
Zm00001d006059		180.419	-1.58908	0.197145	-8.06048	7.6e-16	2.6e-12	sh2 vs. su1	Down
Zm00001d005879		16.8503	-3.49037	0.953142	-3.66197	0.000250287	0.0126599	sh2 vs. su1	Down
Zm00001d005745		8.05257	-5.55499	1.71728	-3.23476	0.00121744	0.0365193	sh2 vs. su1	Down
Zm00001d005552		13.0024	-5.34287	1.44669	-3.69318	0.000221466	0.0115816	sh2 vs. su1	Down
Zm00001d005037		6.92619	-4.99852	1.40992	-3.54526	0.000392219	0.0173103	sh2 vs. su1	Down
Zm00001d004558		17.7454	-4.42371	1.33836	-3.30532	0.000948677	0.0309127	sh2 vs. su1	Down
Zm00001d004500		52.6602	-5.05231	0.937174	-5.391	7.01e-08	2.03e-05	sh2 vs. su1	Down
Zm00001d004438		986.896	-1.14925	0.249695	-4.60264	4.17e-06	0.000578691	sh2 vs. su1	Down
Zm00001d003524		27.3314	-2.75646	0.696193	-3.95934	7.52e-05	0.00531248	sh2 vs. su1	Down
Zm00001d003474		2.95686	-3.70109	1.15095	-3.21568	0.00130134	0.0381145	sh2 vs. su1	Down
Zm00001d003306		4.91262	-4.17186	1.23346	-3.38224	0.000718965	0.0258405	sh2 vs. su1	Down
Zm00001d003304		103.417	-3.2492	0.951026	-3.41652	0.000634268	0.0238458	sh2 vs. su1	Down
Zm00001d003280		93.1549	-2.65074	0.652191	-4.06436	4.82e-05	0.00391662	sh2 vs. su1	Down
Zm00001d003247		1393.18	-1.1253	0.270763	-4.15603	3.24e-05	0.00290773	sh2 vs. su1	Down
Zm00001d002917		41.8918	-7.6665	2.27225	-3.37397	0.000740917	0.0262868	sh2 vs. su1	Down
Zm00001d002813		72.09	-6.15641	1.42523	-4.31959	1.56e-05	0.00169659	sh2 vs. su1	Down
Zm00001d002584		63.1374	-1.80252	0.564879	-3.19098	0.0014179	0.0402098	sh2 vs. su1	Down
Zm00001d002549		17.0456	-1.50796	0.466978	-3.22919	0.00124143	0.0369745	sh2 vs. su1	Down
Zm00001d002500		154.041	-1.84515	0.346435	-5.32612	1e-07	2.79e-05	sh2 vs. su1	Down
Zm00001d002488		19.3456	-2.11261	0.558134	-3.78513	0.000153629	0.00875016	sh2 vs. su1	Down
Zm00001d002458		10.6276	-5.04006	1.58342	-3.18302	0.00145748	0.0408798	sh2 vs. su1	Down
Zm00001d002416		77.7704	-2.14731	0.513291	-4.18341	2.87e-05	0.00266541	sh2 vs. su1	Down
Zm00001d001996		82.7402	-1.51185	0.476447	-3.17317	0.00150783	0.0418231	sh2 vs. su1	Down
Zm00001d001977		41.7563	-5.23165	1.29216	-4.04877	5.15e-05	0.00409038	sh2 vs. su1	Down
Zm00001d001806		102.548	-1.41578	0.223644	-6.33052	2.44e-10	1.5e-07	sh2 vs. su1	Down
Zm00001d000763		9.60339	-2.02204	0.556186	-3.63555	0.00027739	0.0135131	sh2 vs. su1	Down
Zm00001d000216		9.35632	-21.6047	2.61103	-8.2744	1.29e-16	7.12e-13	sh2 vs. su1	Down
Zm00001d042288	NAC	2015.33	1.08936	0.29888	3.64479	0.00026761	0.00702074	sh2 vs. su1-se1	Up
Zm00001d007919	LBD	5.84318	2.3045	0.635248	3.62772	0.000285938	0.00740298	sh2 vs. su1-se1	Up
Zm00001d048229	bHLH	185.238	1.26543	0.431819	2.93046	0.0033846	0.0367127	sh2 vs. su1-se1	Up
Zm00001d037158	GeBP	88.7453	1.07436	0.356635	3.01248	0.00259119	0.0308908	sh2 vs. su1-se1	Up
Zm00001d023955	MIKC_MADS	367.493	1.80655	0.443605	4.07242	4.65e-05	0.00201079	sh2 vs. su1-se1	Up
Zm00001d042591	MIKC_MADS	230.592	1.50609	0.430765	3.49632	0.000471727	0.0101537	sh2 vs. su1-se1	Up
Zm00001d022461	ERF	1671.54	1.62812	0.375131	4.34013	1.42e-05	0.000819681	sh2 vs. su1-se1	Up
Zm00001d051461	GRAS	110.382	1.06586	0.371273	2.87083	0.00409391	0.0414396	sh2 vs. su1-se1	Up
Zm00001d025669	WRKY	31.1264	2.11107	0.533944	3.95373	7.69e-05	0.00293436	sh2 vs. su1-se1	Up
Zm00001d031501	ERF	23.8931	2.91749	0.979549	2.9784	0.00289762	0.03329	sh2 vs. su1-se1	Up
Zm00001d018142	MIKC_MADS	105.121	1.23719	0.392335	3.15341	0.00161377	0.0225527	sh2 vs. su1-se1	Up
Zm00001d013801	MYB	193.49	1.09259	0.373637	2.92419	0.0034535	0.0371386	sh2 vs. su1-se1	Up
Zm00001d052883	C2H2	3.06938	3.92561	1.24891	3.14322	0.00167102	0.02313	sh2 vs. su1-se1	Up
Zm00001d006209	SRS	34.1017	2.00003	0.611522	3.27058	0.00107327	0.0172455	sh2 vs. su1-se1	Up
Zm00001d030023	NAC	57.7884	2.49145	0.884576	2.81655	0.00485429	0.046234	sh2 vs. su1-se1	Up
Zm00001d005763	TCP	8.45894	3.04344	0.817881	3.72112	0.000198337	0.00578704	sh2 vs. su1-se1	Up
Zm00001d033870	bHLH	39.4074	1.10783	0.257646	4.2998	1.71e-05	0.000942729	sh2 vs. su1-se1	Up
Zm00001d039581	NF-YC	32.3759	1.73194	0.388797	4.45463	8.4e-06	0.000562566	sh2 vs. su1-se1	Up
Zm00001d012128	ARR-B	33.6722	1.11776	0.379077	2.94864	0.00319179	0.0353727	sh2 vs. su1-se1	Up
Zm00001d026486	ERF	13.0182	2.98226	0.891828	3.34399	0.000825835	0.0145778	sh2 vs. su1-se1	Up
Zm00001d016255	HSF	93.9736	1.05726	0.360231	2.93495	0.00333596	0.0364287	sh2 vs. su1-se1	Up
Zm00001d010889	MYB_related	26.2892	2.8779	1.0275	2.80087	0.00509655	0.0476202	sh2 vs. su1-se1	Up
Zm00001d048208	ERF	6.27602	5.0255	1.25274	4.01161	6.03e-05	0.00242747	sh2 vs. su1-se1	Up
Zm00001d051439	Dof	37.688	1.90959	0.576858	3.31033	0.000931873	0.015677	sh2 vs. su1-se1	Up
Zm00001d024809	MYB_related	39.8311	2.93719	0.97255	3.02009	0.00252695	0.0304062	sh2 vs. su1-se1	Up
Zm00001d015381	M-type_MADS	16.308	2.56702	0.716589	3.58228	0.000340608	0.00822145	sh2 vs. su1-se1	Up
Zm00001d036425	MIKC_MADS	1120.64	1.03857	0.30488	3.40648	0.000658073	0.0126313	sh2 vs. su1-se1	Up
Zm00001d012963	Dof	20.4011	2.13668	0.699327	3.05534	0.00224803	0.0280984	sh2 vs. su1-se1	Up
Zm00001d045772	NF-YB	128.383	1.11952	0.358912	3.1192	0.0018134	0.0245251	sh2 vs. su1-se1	Up
Zm00001d032502	YABBY	29.6891	1.4309	0.510838	2.80108	0.00509325	0.0476202	sh2 vs. su1-se1	Up
Zm00001d021973	GRAS	32.2124	1.94633	0.640197	3.0402	0.00236422	0.0291411	sh2 vs. su1-se1	Up
Zm00001d008601	MYB_related	7.03956	2.42624	0.722147	3.35976	0.000780113	0.0139948	sh2 vs. su1-se1	Up
Zm00001d035651	Dof	27.5711	1.53158	0.504161	3.03788	0.00238246	0.0292873	sh2 vs. su1-se1	Up
Zm00001d029339	bHLH	159.822	1.25878	0.315636	3.98808	6.66e-05	0.00262003	sh2 vs. su1-se1	Up
Zm00001d033566	E2F/DP	134.772	1.0232	0.365312	2.80089	0.00509623	0.0476202	sh2 vs. su1-se1	Up
Zm00001d024810	MYB_related	14.5173	2.26807	0.748949	3.02833	0.00245906	0.0298695	sh2 vs. su1-se1	Up
Zm00001d039306	MYB	44.3454	1.10569	0.301218	3.67072	0.000241868	0.00658345	sh2 vs. su1-se1	Up
Zm00001d023446	B3	15.2808	1.27876	0.45878	2.7873	0.0053149	0.0489545	sh2 vs. su1-se1	Up
Zm00001d011463		232.826	1.48214	0.382572	3.87415	0.000106997	0.00371567	sh2 vs. su1-se1	Up
Zm00001d004442		22.8158	2.70684	0.616674	4.38942	1.14e-05	0.000698748	sh2 vs. su1-se1	Up
Zm00001d054031		145.062	1.28839	0.386869	3.33029	0.000867543	0.0150162	sh2 vs. su1-se1	Up
Zm00001d053824		106.306	2.35013	0.553201	4.24824	2.15e-05	0.00112172	sh2 vs. su1-se1	Up
Zm00001d053754		336.305	1.09125	0.322116	3.38775	0.000704697	0.0131377	sh2 vs. su1-se1	Up
Zm00001d053557		9.79687	2.91091	0.751285	3.87457	0.000106812	0.00371567	sh2 vs. su1-se1	Up
Zm00001d053331		3.84648	4.65051	1.21262	3.83511	0.000125509	0.00421005	sh2 vs. su1-se1	Up
Zm00001d053329		69.5148	3.11511	1.11447	2.79515	0.00518764	0.0481937	sh2 vs. su1-se1	Up
Zm00001d053095		28.4068	2.78659	0.888228	3.13725	0.00170543	0.0235205	sh2 vs. su1-se1	Up
Zm00001d052799		69.5333	1.88882	0.507966	3.7184	0.00020049	0.00581295	sh2 vs. su1-se1	Up
Zm00001d052783		3.21836	2.65167	0.904908	2.93032	0.00338609	0.0367143	sh2 vs. su1-se1	Up
Zm00001d052749		246.589	1.20463	0.377185	3.19374	0.00140443	0.0207748	sh2 vs. su1-se1	Up
Zm00001d052690		321.039	1.09959	0.373764	2.94192	0.0032618	0.0358746	sh2 vs. su1-se1	Up
Zm00001d052603		5.46445	5.8411	1.69529	3.44548	0.000570045	0.0115234	sh2 vs. su1-se1	Up
Zm00001d052482		58.9101	2.13998	0.53462	4.00281	6.26e-05	0.00249949	sh2 vs. su1-se1	Up
Zm00001d052371		84.2694	1.82021	0.590213	3.08399	0.00204246	0.0263734	sh2 vs. su1-se1	Up
Zm00001d052333		2238.26	1.22954	0.402895	3.05176	0.00227505	0.0283846	sh2 vs. su1-se1	Up
Zm00001d051901		359.712	1.10078	0.393761	2.79556	0.00518097	0.0481641	sh2 vs. su1-se1	Up
Zm00001d051709		4.1179	5.43339	1.63277	3.32771	0.000875636	0.0150797	sh2 vs. su1-se1	Up
Zm00001d051554		45.26	2.84477	0.667025	4.26486	2e-05	0.00105687	sh2 vs. su1-se1	Up
Zm00001d051503		14.7522	5.2424	1.83688	2.85396	0.00431773	0.0429558	sh2 vs. su1-se1	Up
Zm00001d051501		48.564	2.67892	0.830448	3.22588	0.00125587	0.0191739	sh2 vs. su1-se1	Up
Zm00001d051413		8.91746	4.92878	1.24538	3.95764	7.57e-05	0.00289075	sh2 vs. su1-se1	Up
Zm00001d051406		31.1047	1.14918	0.314949	3.64878	0.000263491	0.00694572	sh2 vs. su1-se1	Up
Zm00001d051362		66.5388	3.24846	0.836488	3.88346	0.000102981	0.00364077	sh2 vs. su1-se1	Up
Zm00001d051361		5.69065	2.71932	0.794244	3.42378	0.000617561	0.0121697	sh2 vs. su1-se1	Up
Zm00001d051047		46.6577	1.84703	0.599519	3.08085	0.00206408	0.0265328	sh2 vs. su1-se1	Up
Zm00001d051001		11174.1	1.35565	0.405571	3.34257	0.000830065	0.0145961	sh2 vs. su1-se1	Up
Zm00001d050456		41.4491	3.1175	1.08135	2.88298	0.00393931	0.0404237	sh2 vs. su1-se1	Up
Zm00001d050406		24.8451	4.6017	1.39388	3.30137	0.000962138	0.0160342	sh2 vs. su1-se1	Up
Zm00001d050214		6.41615	6.07289	1.61918	3.75059	0.000176417	0.00532995	sh2 vs. su1-se1	Up
Zm00001d050100		940.763	1.38253	0.387856	3.56456	0.000364473	0.00855287	sh2 vs. su1-se1	Up
Zm00001d050093		176.619	1.54424	0.497689	3.10281	0.00191692	0.0253867	sh2 vs. su1-se1	Up
Zm00001d050083		11.9531	7.67275	2.17373	3.52976	0.000415938	0.00938515	sh2 vs. su1-se1	Up
Zm00001d050032		33370.9	1.7682	0.479429	3.68813	0.000225907	0.0062959	sh2 vs. su1-se1	Up
Zm00001d049806		41.1728	1.499	0.45733	3.27772	0.0010465	0.0169536	sh2 vs. su1-se1	Up
Zm00001d049805		35.7802	1.31531	0.402726	3.26602	0.00109072	0.0174547	sh2 vs. su1-se1	Up
Zm00001d049753		4981.31	1.05419	0.28821	3.65771	0.000254475	0.00680568	sh2 vs. su1-se1	Up
Zm00001d049743		43.0456	1.73446	0.244702	7.08805	1.36e-12	1.1e-09	sh2 vs. su1-se1	Up
Zm00001d049719		17.1626	5.59607	1.00399	5.57385	2.49e-08	5.68e-06	sh2 vs. su1-se1	Up
Zm00001d049619		636.717	1.08085	0.244126	4.42743	9.54e-06	0.000621618	sh2 vs. su1-se1	Up
Zm00001d049577		73.8732	7.75371	2.70612	2.86525	0.00416677	0.0419155	sh2 vs. su1-se1	Up
Zm00001d049408		36.9845	1.3528	0.415219	3.25804	0.00112184	0.0177085	sh2 vs. su1-se1	Up
Zm00001d049299		62.4307	1.71616	0.58814	2.91794	0.00352349	0.0376142	sh2 vs. su1-se1	Up
Zm00001d049228		50.5497	1.76369	0.540901	3.26065	0.00111155	0.0176244	sh2 vs. su1-se1	Up
Zm00001d049185		21.2277	5.22753	1.54393	3.38585	0.000709576	0.0132002	sh2 vs. su1-se1	Up
Zm00001d048920		174.615	2.46796	0.793278	3.11109	0.00186397	0.0249206	sh2 vs. su1-se1	Up
Zm00001d048896		43.4285	2.53309	0.779371	3.25018	0.00115334	0.0181067	sh2 vs. su1-se1	Up
Zm00001d048422		43.4523	1.85224	0.507332	3.65094	0.000261279	0.00692723	sh2 vs. su1-se1	Up
Zm00001d048366		80.3098	1.4949	0.516529	2.89413	0.00380216	0.0395015	sh2 vs. su1-se1	Up
Zm00001d048311		130.851	4.34229	0.871659	4.98164	6.3e-07	7.69e-05	sh2 vs. su1-se1	Up
Zm00001d048003		15.069	2.25292	0.686915	3.27976	0.00103895	0.0168621	sh2 vs. su1-se1	Up
Zm00001d047788		727.296	1.113	0.321174	3.46541	0.000529432	0.0109677	sh2 vs. su1-se1	Up
Zm00001d047787		2354.85	1.31434	0.426489	3.08176	0.00205778	0.0264685	sh2 vs. su1-se1	Up
Zm00001d047753		34.6541	2.91407	0.916986	3.17788	0.00148358	0.0213836	sh2 vs. su1-se1	Up
Zm00001d047714		3.85227	3.36996	1.06419	3.16669	0.00154185	0.0218803	sh2 vs. su1-se1	Up
Zm00001d047639		7.59342	2.69105	0.87676	3.06931	0.00214551	0.0272693	sh2 vs. su1-se1	Up
Zm00001d047259		78.6505	1.23086	0.392666	3.13464	0.00172067	0.0236813	sh2 vs. su1-se1	Up
Zm00001d047211		55.2769	1.12125	0.334531	3.35172	0.000803112	0.0142498	sh2 vs. su1-se1	Up
Zm00001d047112		6.37449	5.73037	1.50607	3.80484	0.000141893	0.00461916	sh2 vs. su1-se1	Up
Zm00001d047066		252.301	2.0053	0.526729	3.80708	0.000140615	0.00458839	sh2 vs. su1-se1	Up
Zm00001d047011		2.81096	3.4831	1.17894	2.95443	0.0031325	0.034898	sh2 vs. su1-se1	Up
Zm00001d046995		461.679	1.38942	0.439296	3.16283	0.00156243	0.0220363	sh2 vs. su1-se1	Up
Zm00001d046834		19.105	3.59889	0.892417	4.03274	5.51e-05	0.00226203	sh2 vs. su1-se1	Up
Zm00001d046713		35.5313	2.13705	0.6792	3.14643	0.0016528	0.0229353	sh2 vs. su1-se1	Up
Zm00001d046690		52.8518	1.29464	0.421263	3.07324	0.00211746	0.02703	sh2 vs. su1-se1	Up
Zm00001d046538		69.2726	1.11566	0.258507	4.31577	1.59e-05	0.00089317	sh2 vs. su1-se1	Up
Zm00001d046500		351.278	1.62791	0.321569	5.0624	4.14e-07	5.51e-05	sh2 vs. su1-se1	Up
Zm00001d046489		204.347	2.3618	0.651433	3.62554	0.000288358	0.00742381	sh2 vs. su1-se1	Up
Zm00001d046397		17.0733	5.31957	1.61712	3.28953	0.00100353	0.0164411	sh2 vs. su1-se1	Up
Zm00001d046330		349.11	2.06612	0.521483	3.96201	7.43e-05	0.00285006	sh2 vs. su1-se1	Up
Zm00001d045913		47	1.92812	0.669947	2.87802	0.00400181	0.0408674	sh2 vs. su1-se1	Up
Zm00001d045728		263.127	2.12158	0.315522	6.72404	1.77e-11	1.08e-08	sh2 vs. su1-se1	Up
Zm00001d045564		856.241	1.07073	0.258258	4.14598	3.38e-05	0.00159483	sh2 vs. su1-se1	Up
Zm00001d045431		19831.1	1.78971	0.323677	5.5293	3.22e-08	6.93e-06	sh2 vs. su1-se1	Up
Zm00001d045096		299.679	1.23921	0.334923	3.69999	0.000215605	0.00606439	sh2 vs. su1-se1	Up
Zm00001d045048		293.849	2.76012	0.706434	3.90711	9.34e-05	0.0033977	sh2 vs. su1-se1	Up
Zm00001d045018		31.6919	3.27455	1.04758	3.12581	0.00177316	0.0242036	sh2 vs. su1-se1	Up
Zm00001d044986		203.318	1.62781	0.549387	2.96296	0.003047	0.0342918	sh2 vs. su1-se1	Up
Zm00001d044951		94.4779	2.27397	0.669376	3.39715	0.000680916	0.0128683	sh2 vs. su1-se1	Up
Zm00001d044947		258.93	1.68985	0.399333	4.23169	2.32e-05	0.00119095	sh2 vs. su1-se1	Up
Zm00001d044841		72.6331	1.54049	0.485076	3.17576	0.00149445	0.0214539	sh2 vs. su1-se1	Up
Zm00001d044802		28.9627	2.53743	0.566411	4.47983	7.47e-06	0.000513658	sh2 vs. su1-se1	Up
Zm00001d044754		3871.23	1.01654	0.305595	3.32644	0.000879632	0.0151116	sh2 vs. su1-se1	Up
Zm00001d044729		8.16126	6.0908	1.64036	3.7131	0.000204735	0.00587425	sh2 vs. su1-se1	Up
Zm00001d044717		22.1521	2.28526	0.533664	4.2822	1.85e-05	0.000998534	sh2 vs. su1-se1	Up
Zm00001d044672		140.435	1.03373	0.309598	3.33892	0.000841037	0.0146865	sh2 vs. su1-se1	Up
Zm00001d044670		38.918	2.72951	0.946145	2.88487	0.00391569	0.0402563	sh2 vs. su1-se1	Up
Zm00001d044664		2040.43	1.02344	0.281044	3.64156	0.000270988	0.00708241	sh2 vs. su1-se1	Up
Zm00001d044630		214.698	1.74804	0.597885	2.9237	0.00345894	0.0371681	sh2 vs. su1-se1	Up
Zm00001d044580		15.5229	6.05372	1.32989	4.55205	5.31e-06	0.00039734	sh2 vs. su1-se1	Up
Zm00001d044564		145.048	1.49788	0.523105	2.86344	0.00419063	0.0420328	sh2 vs. su1-se1	Up
Zm00001d044541		425.738	2.62305	0.672841	3.89847	9.68e-05	0.00348457	sh2 vs. su1-se1	Up
Zm00001d044504		8.44828	5.48117	1.48784	3.68398	0.000229619	0.0063631	sh2 vs. su1-se1	Up
Zm00001d044476		10.3614	2.20155	0.649975	3.38712	0.000706303	0.0131587	sh2 vs. su1-se1	Up
Zm00001d044460		87.6027	2.19818	0.7867	2.79417	0.00520325	0.0482217	sh2 vs. su1-se1	Up
Zm00001d044246		1162.12	1.0451	0.270159	3.86846	0.000109523	0.0037843	sh2 vs. su1-se1	Up
Zm00001d044121		459.997	1.09365	0.248999	4.39219	1.12e-05	0.000692842	sh2 vs. su1-se1	Up
Zm00001d044095		31	2.15018	0.571778	3.76051	0.000169565	0.00519491	sh2 vs. su1-se1	Up
Zm00001d044087		12.2348	2.46928	0.84866	2.90962	0.00361866	0.0383169	sh2 vs. su1-se1	Up
Zm00001d044039		6.33075	4.72024	1.18241	3.99204	6.55e-05	0.00258406	sh2 vs. su1-se1	Up
Zm00001d043943		120.969	1.81584	0.407145	4.45995	8.2e-06	0.000552343	sh2 vs. su1-se1	Up
Zm00001d043837		5.62705	2.37992	0.842344	2.82536	0.00472277	0.0453476	sh2 vs. su1-se1	Up
Zm00001d043734		10.709	2.02894	0.517051	3.92406	8.71e-05	0.00322243	sh2 vs. su1-se1	Up
Zm00001d043616		3.8654	2.59612	0.808306	3.2118	0.00131904	0.0198635	sh2 vs. su1-se1	Up
Zm00001d043574		2293.71	1.51332	0.426035	3.5521	0.000382173	0.00884032	sh2 vs. su1-se1	Up
Zm00001d043453		158.586	3.40775	0.765085	4.45407	8.43e-06	0.000562566	sh2 vs. su1-se1	Up
Zm00001d043399		31.1672	1.75501	0.510258	3.43945	0.000582898	0.0117168	sh2 vs. su1-se1	Up
Zm00001d043293		232.296	1.20117	0.431884	2.78124	0.0054152	0.0495235	sh2 vs. su1-se1	Up
Zm00001d043192		17.9453	2.11331	0.740654	2.8533	0.00432671	0.0429911	sh2 vs. su1-se1	Up
Zm00001d043190		325.592	2.10276	0.526444	3.99427	6.49e-05	0.00256351	sh2 vs. su1-se1	Up
Zm00001d043176		10.3042	6.75613	2.22001	3.04329	0.00234007	0.0289599	sh2 vs. su1-se1	Up
Zm00001d043059		3517.21	1.05435	0.258338	4.08128	4.48e-05	0.00195716	sh2 vs. su1-se1	Up
Zm00001d043018		258.525	1.42534	0.254741	5.59527	2.2e-08	5.1e-06	sh2 vs. su1-se1	Up
Zm00001d042935		4562.13	3.01387	0.459612	6.55742	5.47e-11	3.02e-08	sh2 vs. su1-se1	Up
Zm00001d042930		443.201	1.20275	0.413892	2.90595	0.00366141	0.0386065	sh2 vs. su1-se1	Up
Zm00001d042901		4.32289	2.76868	0.851228	3.25257	0.00114367	0.0179786	sh2 vs. su1-se1	Up
Zm00001d042875		142.522	1.81305	0.503532	3.60066	0.000317414	0.00789185	sh2 vs. su1-se1	Up
Zm00001d042634		354.29	1.50086	0.43977	3.41283	0.000642913	0.0124595	sh2 vs. su1-se1	Up
Zm00001d042572		291.598	1.4772	0.288711	5.11652	3.11e-07	4.42e-05	sh2 vs. su1-se1	Up
Zm00001d042453		16870.1	1.39055	0.388194	3.5821	0.000340847	0.00822145	sh2 vs. su1-se1	Up
Zm00001d042386		21.3037	2.62426	0.740456	3.54412	0.000393932	0.00899162	sh2 vs. su1-se1	Up
Zm00001d042382		3.36123	2.75786	0.916432	3.00935	0.00261807	0.0310753	sh2 vs. su1-se1	Up
Zm00001d042376		7.6481	2.43707	0.790058	3.08467	0.00203777	0.0263297	sh2 vs. su1-se1	Up
Zm00001d042353		621.526	1.41334	0.286069	4.94055	7.79e-07	9e-05	sh2 vs. su1-se1	Up
Zm00001d042228		45.5255	5.14531	1.1847	4.34312	1.4e-05	0.000810315	sh2 vs. su1-se1	Up
Zm00001d042226		33.7488	3.13182	0.985462	3.17803	0.00148282	0.0213836	sh2 vs. su1-se1	Up
Zm00001d042130		24.0535	1.01063	0.280182	3.60704	0.000309714	0.00775634	sh2 vs. su1-se1	Up
Zm00001d041984		3.12176	4.69215	1.43229	3.27597	0.00105301	0.0169992	sh2 vs. su1-se1	Up
Zm00001d041965		190.299	1.11052	0.382304	2.9048	0.00367486	0.0386744	sh2 vs. su1-se1	Up
Zm00001d041753		29.5197	1.77718	0.559002	3.17921	0.00147678	0.021319	sh2 vs. su1-se1	Up
Zm00001d041700		67.82	1.19815	0.29218	4.10073	4.12e-05	0.00183804	sh2 vs. su1-se1	Up
Zm00001d041649		81.0882	5.92289	1.13052	5.23907	1.61e-07	2.6e-05	sh2 vs. su1-se1	Up
Zm00001d041606		126.053	1.10049	0.34297	3.20872	0.00133327	0.0199964	sh2 vs. su1-se1	Up
Zm00001d041204		339.691	2.82093	0.608312	4.63731	3.53e-06	0.000291398	sh2 vs. su1-se1	Up
Zm00001d041095		21.5128	7.81812	1.9208	4.07025	4.7e-05	0.00202248	sh2 vs. su1-se1	Up
Zm00001d041079		27.3659	1.26712	0.392199	3.23081	0.00123438	0.0189236	sh2 vs. su1-se1	Up
Zm00001d040960		152.852	1.45746	0.422558	3.44913	0.000562405	0.0114281	sh2 vs. su1-se1	Up
Zm00001d040958		23.974	2.68805	0.842071	3.19219	0.001412	0.0208164	sh2 vs. su1-se1	Up
Zm00001d040765		60.2991	5.48124	1.08151	5.06815	4.02e-07	5.38e-05	sh2 vs. su1-se1	Up
Zm00001d040526		66.776	3.40675	0.834374	4.083	4.45e-05	0.00194579	sh2 vs. su1-se1	Up
Zm00001d040327		33.5908	3.15348	1.12707	2.79794	0.00514301	0.0479244	sh2 vs. su1-se1	Up
Zm00001d040291		1055.74	1.45674	0.347528	4.19172	2.77e-05	0.00136557	sh2 vs. su1-se1	Up
Zm00001d040277		7.99076	3.51966	1.03788	3.39121	0.000695848	0.0130421	sh2 vs. su1-se1	Up
Zm00001d040275		29.3902	2.72038	0.711194	3.82509	0.000130726	0.00435326	sh2 vs. su1-se1	Up
Zm00001d040209		30.0769	4.68266	1.33012	3.52049	0.000430758	0.00963283	sh2 vs. su1-se1	Up
Zm00001d040035		22.2272	3.15222	0.947488	3.32692	0.00087811	0.0150948	sh2 vs. su1-se1	Up
Zm00001d039974		131.258	1.95183	0.518125	3.76711	0.000165146	0.0051049	sh2 vs. su1-se1	Up
Zm00001d039947		12.6428	4.72415	1.58703	2.97673	0.00291337	0.033346	sh2 vs. su1-se1	Up
Zm00001d039865		7496.58	1.22694	0.262962	4.66584	3.07e-06	0.000264016	sh2 vs. su1-se1	Up
Zm00001d039821		1169.13	1.26371	0.291794	4.33083	1.49e-05	0.000842765	sh2 vs. su1-se1	Up
Zm00001d039733		968.582	1.45874	0.301504	4.83821	1.31e-06	0.000138409	sh2 vs. su1-se1	Up
Zm00001d039664		477.804	1.09737	0.330361	3.32174	0.000894596	0.0152924	sh2 vs. su1-se1	Up
Zm00001d039600		3426.87	1.34851	0.242329	5.56479	2.62e-08	5.84e-06	sh2 vs. su1-se1	Up
Zm00001d039559		33.5664	4.04875	1.3312	3.04144	0.0023545	0.0290603	sh2 vs. su1-se1	Up
Zm00001d039497		67.2581	5.5512	1.26611	4.38446	1.16e-05	0.000706178	sh2 vs. su1-se1	Up
Zm00001d039491		4.04837	5.06889	1.61945	3.13001	0.00174803	0.0239501	sh2 vs. su1-se1	Up
Zm00001d039430		156.6	3.1127	0.837026	3.71876	0.000200205	0.00581229	sh2 vs. su1-se1	Up
Zm00001d039378		38.9542	2.10976	0.668451	3.15619	0.00159844	0.0224066	sh2 vs. su1-se1	Up
Zm00001d039377		154.835	1.17651	0.422368	2.78552	0.00534424	0.0491189	sh2 vs. su1-se1	Up
Zm00001d039346		144.387	3.06213	0.872684	3.50886	0.000450027	0.00988541	sh2 vs. su1-se1	Up
Zm00001d039331		81.8286	1.26111	0.237847	5.30218	1.14e-07	2.02e-05	sh2 vs. su1-se1	Up
Zm00001d039218		58.4101	1.5462	0.520115	2.9728	0.00295097	0.0336089	sh2 vs. su1-se1	Up
Zm00001d039131		2088.89	1.14485	0.290833	3.93644	8.27e-05	0.00310662	sh2 vs. su1-se1	Up
Zm00001d039116		123.185	2.6462	0.714166	3.70529	0.000211145	0.00597119	sh2 vs. su1-se1	Up
Zm00001d039091		1064.93	1.17307	0.247453	4.74057	2.13e-06	0.000200554	sh2 vs. su1-se1	Up
Zm00001d038891		256.486	1.27697	0.373052	3.42304	0.000619242	0.0121873	sh2 vs. su1-se1	Up
Zm00001d038653		16.2072	1.33351	0.395011	3.37589	0.000735781	0.0134623	sh2 vs. su1-se1	Up
Zm00001d038626		503.46	1.86914	0.506768	3.68835	0.000225709	0.0062959	sh2 vs. su1-se1	Up
Zm00001d038377		246.558	1.02302	0.203161	5.0355	4.77e-07	6.08e-05	sh2 vs. su1-se1	Up
Zm00001d038341		4.43515	3.5858	1.09494	3.27489	0.00105704	0.0170443	sh2 vs. su1-se1	Up
Zm00001d038335		39.5715	2.17583	0.766185	2.83983	0.00451376	0.0441028	sh2 vs. su1-se1	Up
Zm00001d038235		19.1207	5.10548	1.24577	4.09827	4.16e-05	0.00184822	sh2 vs. su1-se1	Up
Zm00001d038202		470.418	2.07356	0.425548	4.87268	1.1e-06	0.000119514	sh2 vs. su1-se1	Up
Zm00001d038054		47.7857	1.01744	0.29166	3.48844	0.000485853	0.0103729	sh2 vs. su1-se1	Up
Zm00001d037886		10.748	1.94286	0.638771	3.04155	0.00235363	0.0290603	sh2 vs. su1-se1	Up
Zm00001d037884		42.0124	1.20223	0.378588	3.17557	0.0014954	0.0214539	sh2 vs. su1-se1	Up
Zm00001d037847		111.718	1.0037	0.138362	7.25421	4.04e-13	3.59e-10	sh2 vs. su1-se1	Up
Zm00001d037802		13.6018	3.30196	0.907332	3.6392	0.000273487	0.00713422	sh2 vs. su1-se1	Up
Zm00001d037732		944.68	1.0501	0.329406	3.18787	0.00143326	0.0209651	sh2 vs. su1-se1	Up
Zm00001d037693		106.487	1.75728	0.45911	3.82759	0.000129404	0.00431967	sh2 vs. su1-se1	Up
Zm00001d037319		15.383	7.00749	1.80812	3.87557	0.000106375	0.00371416	sh2 vs. su1-se1	Up
Zm00001d037278		2296.51	1.29991	0.306388	4.24268	2.21e-05	0.00114257	sh2 vs. su1-se1	Up
Zm00001d037270		29.2076	1.74706	0.607489	2.87586	0.00402922	0.0410106	sh2 vs. su1-se1	Up
Zm00001d037260		44.6789	3.97115	0.822203	4.82989	1.37e-06	0.000141607	sh2 vs. su1-se1	Up
Zm00001d037234		5364.92	1.03032	0.34219	3.01097	0.00260413	0.0309899	sh2 vs. su1-se1	Up
Zm00001d037207		5.96182	2.89371	0.966919	2.99272	0.00276507	0.032333	sh2 vs. su1-se1	Up
Zm00001d037204		44.3942	5.30799	1.25095	4.24318	2.2e-05	0.00114219	sh2 vs. su1-se1	Up
Zm00001d037197		15.8194	1.94082	0.53883	3.60191	0.000315888	0.00786098	sh2 vs. su1-se1	Up
Zm00001d037091		321.864	3.01824	0.883917	3.41462	0.000638709	0.0124034	sh2 vs. su1-se1	Up
Zm00001d037012		28.1038	2.81258	0.711602	3.95246	7.74e-05	0.00294182	sh2 vs. su1-se1	Up
Zm00001d037009		366.208	2.49809	0.418842	5.96429	2.46e-09	8.58e-07	sh2 vs. su1-se1	Up
Zm00001d036918		22.5983	1.75047	0.57168	3.06199	0.00219874	0.027721	sh2 vs. su1-se1	Up
Zm00001d036840		142.674	2.40144	0.804595	2.98465	0.00283899	0.0328103	sh2 vs. su1-se1	Up
Zm00001d036711		25.5697	1.93569	0.663432	2.91769	0.00352637	0.0376287	sh2 vs. su1-se1	Up
Zm00001d036659		9.20089	6.26494	2.14769	2.91706	0.00353347	0.0376462	sh2 vs. su1-se1	Up
Zm00001d036250		92.5649	1.23482	0.408359	3.02387	0.00249564	0.0301544	sh2 vs. su1-se1	Up
Zm00001d036197		116.442	1.20377	0.347492	3.46416	0.000531882	0.0109906	sh2 vs. su1-se1	Up
Zm00001d036169		3.10588	5.02734	1.46489	3.4319	0.000599372	0.0118981	sh2 vs. su1-se1	Up
Zm00001d036125		7949.2	1.07908	0.307937	3.50422	0.000457947	0.00997319	sh2 vs. su1-se1	Up
Zm00001d035963		171.963	1.59847	0.417073	3.83259	0.000126799	0.00424816	sh2 vs. su1-se1	Up
Zm00001d035619		31.9106	4.29487	1.52081	2.82407	0.00474176	0.045508	sh2 vs. su1-se1	Up
Zm00001d035591		6.65744	5.46154	1.70513	3.20301	0.00135998	0.0203245	sh2 vs. su1-se1	Up
Zm00001d035590		20.2254	4.46044	1.45732	3.06072	0.00220809	0.0277419	sh2 vs. su1-se1	Up
Zm00001d035556		146.066	1.93086	0.647627	2.98144	0.00286896	0.0330572	sh2 vs. su1-se1	Up
Zm00001d035541		4.42546	5.53552	1.86285	2.97153	0.0029632	0.0336925	sh2 vs. su1-se1	Up
Zm00001d035454		6.93539	1.93205	0.669538	2.88565	0.00390612	0.0402329	sh2 vs. su1-se1	Up
Zm00001d035154		20.1763	1.9583	0.662534	2.95578	0.00311884	0.0347925	sh2 vs. su1-se1	Up
Zm00001d034842		113.472	1.02621	0.314657	3.26135	0.00110882	0.0176115	sh2 vs. su1-se1	Up
Zm00001d034815		18.3978	6.25496	1.37894	4.53605	5.73e-06	0.000416987	sh2 vs. su1-se1	Up
Zm00001d034735		40.4281	4.93412	1.39218	3.54418	0.000393839	0.00899162	sh2 vs. su1-se1	Up
Zm00001d034715		93.7147	1.61424	0.37572	4.29639	1.74e-05	0.000953534	sh2 vs. su1-se1	Up
Zm00001d034573		34.8346	1.60989	0.526654	3.05683	0.00223694	0.0279978	sh2 vs. su1-se1	Up
Zm00001d034445		11.2594	1.69708	0.477052	3.55743	0.000374498	0.00870255	sh2 vs. su1-se1	Up
Zm00001d034380		1012.21	1.60848	0.483381	3.32755	0.000876136	0.0150797	sh2 vs. su1-se1	Up
Zm00001d034239		106.653	1.17586	0.359806	3.26804	0.00108296	0.0173506	sh2 vs. su1-se1	Up
Zm00001d034074		13617.7	1.01105	0.351513	2.87627	0.00402402	0.0410106	sh2 vs. su1-se1	Up
Zm00001d034026		9.91596	1.8438	0.617174	2.98749	0.00281279	0.0326854	sh2 vs. su1-se1	Up
Zm00001d033948		98.165	4.31075	1.37293	3.13982	0.00169054	0.0233768	sh2 vs. su1-se1	Up
Zm00001d033931		16573.9	1.26904	0.290262	4.37204	1.23e-05	0.000736228	sh2 vs. su1-se1	Up
Zm00001d033910		923.658	1.96755	0.375311	5.24245	1.58e-07	2.57e-05	sh2 vs. su1-se1	Up
Zm00001d033884		12.4451	1.24531	0.447568	2.78239	0.005396	0.0493971	sh2 vs. su1-se1	Up
Zm00001d033862		11.1624	1.32781	0.41099	3.23075	0.00123467	0.0189236	sh2 vs. su1-se1	Up
Zm00001d033846		1050.78	1.30805	0.365871	3.57518	0.000349992	0.0083608	sh2 vs. su1-se1	Up
Zm00001d033732		13.6639	6.50575	1.77115	3.67317	0.000239563	0.00654027	sh2 vs. su1-se1	Up
Zm00001d033478		13.0432	1.95895	0.642381	3.04952	0.00229209	0.0285456	sh2 vs. su1-se1	Up
Zm00001d033411		33.2572	3.58344	1.15985	3.08956	0.00200451	0.0260869	sh2 vs. su1-se1	Up
Zm00001d033301		2108.2	1.10185	0.314449	3.50405	0.000458232	0.00997319	sh2 vs. su1-se1	Up
Zm00001d033236		6.37911	3.92263	1.20694	3.25006	0.00115379	0.0181067	sh2 vs. su1-se1	Up
Zm00001d033219		4.96667	5.70377	1.68878	3.37745	0.000731602	0.0134194	sh2 vs. su1-se1	Up
Zm00001d033148		73.3655	1.01869	0.307434	3.31354	0.000921244	0.0155551	sh2 vs. su1-se1	Up
Zm00001d033053		244.221	2.1116	0.601853	3.50849	0.000450657	0.00988541	sh2 vs. su1-se1	Up
Zm00001d033039		122.082	1.25284	0.348921	3.59061	0.000329903	0.00804993	sh2 vs. su1-se1	Up
Zm00001d033035		107.089	1.18243	0.422396	2.79933	0.0051208	0.047782	sh2 vs. su1-se1	Up
Zm00001d032654		9.82835	3.34841	1.07196	3.12365	0.00178625	0.0243341	sh2 vs. su1-se1	Up
Zm00001d032565		114.838	1.21479	0.344959	3.52155	0.000429028	0.00960955	sh2 vs. su1-se1	Up
Zm00001d032535		22737.1	1.42024	0.306623	4.63186	3.62e-06	0.000296501	sh2 vs. su1-se1	Up
Zm00001d032425		70.1846	5.25187	1.19518	4.39423	1.11e-05	0.000689158	sh2 vs. su1-se1	Up
Zm00001d032419		376.184	3.18732	0.882853	3.61025	0.000305906	0.00769607	sh2 vs. su1-se1	Up
Zm00001d032322		637.617	1.02926	0.241611	4.25998	2.04e-05	0.0010758	sh2 vs. su1-se1	Up
Zm00001d032271		36.6816	4.27073	1.28312	3.32838	0.000873522	0.0150797	sh2 vs. su1-se1	Up
Zm00001d032245		291.948	1.9312	0.54771	3.52595	0.000421961	0.00950549	sh2 vs. su1-se1	Up
Zm00001d032224		579.383	1.18009	0.232181	5.08266	3.72e-07	5.11e-05	sh2 vs. su1-se1	Up
Zm00001d032094		352.41	1.06183	0.365481	2.90529	0.00366914	0.0386467	sh2 vs. su1-se1	Up
Zm00001d031926		39.2578	2.87407	0.992508	2.89577	0.00378231	0.0393249	sh2 vs. su1-se1	Up
Zm00001d031801		176.104	1.05226	0.329108	3.19731	0.00138715	0.02063	sh2 vs. su1-se1	Up
Zm00001d031698		14.0745	7.91911	2.35837	3.35787	0.000785452	0.014054	sh2 vs. su1-se1	Up
Zm00001d031647		479.287	2.44249	0.739842	3.30136	0.000962156	0.0160342	sh2 vs. su1-se1	Up
Zm00001d031546		79.162	1.53522	0.431959	3.55409	0.000379287	0.00878285	sh2 vs. su1-se1	Up
Zm00001d031500		20.2738	4.71664	1.14447	4.12124	3.77e-05	0.00174048	sh2 vs. su1-se1	Up
Zm00001d031485		129.841	1.07773	0.35332	3.0503	0.00228616	0.0284846	sh2 vs. su1-se1	Up
Zm00001d031428		166.25	2.44901	0.805395	3.04075	0.00235986	0.0291134	sh2 vs. su1-se1	Up
Zm00001d031241		63.1213	2.83432	0.899017	3.15269	0.00161773	0.0225965	sh2 vs. su1-se1	Up
Zm00001d031192		22.8289	2.244	0.705356	3.18137	0.00146581	0.0212604	sh2 vs. su1-se1	Up
Zm00001d031133		9.86918	5.33015	1.70784	3.12098	0.00180248	0.0244586	sh2 vs. su1-se1	Up
Zm00001d030998		199.034	1.31789	0.314818	4.1862	2.84e-05	0.00139173	sh2 vs. su1-se1	Up
Zm00001d030693		22.1799	7.86235	1.74011	4.51831	6.23e-06	0.000446435	sh2 vs. su1-se1	Up
Zm00001d030559		8.51538	2.29611	0.769475	2.984	0.00284506	0.0328367	sh2 vs. su1-se1	Up
Zm00001d030494		12.8615	3.96243	1.35504	2.92421	0.00345335	0.0371386	sh2 vs. su1-se1	Up
Zm00001d030465		13.309	7.12529	2.20115	3.23707	0.00120764	0.0186858	sh2 vs. su1-se1	Up
Zm00001d030388		5.43427	3.20775	0.867751	3.69662	0.000218486	0.00612228	sh2 vs. su1-se1	Up
Zm00001d030346		58.2172	2.76796	0.549628	5.03605	4.75e-07	6.08e-05	sh2 vs. su1-se1	Up
Zm00001d030317		3.76073	4.61719	1.47745	3.12511	0.00177737	0.0242491	sh2 vs. su1-se1	Up
Zm00001d030233		4.61836	2.59331	0.907678	2.85708	0.00427559	0.0426677	sh2 vs. su1-se1	Up
Zm00001d030127		16.3441	1.81081	0.506744	3.57342	0.00035235	0.00837811	sh2 vs. su1-se1	Up
Zm00001d029950		15.2025	1.67692	0.531237	3.15663	0.00159602	0.0224066	sh2 vs. su1-se1	Up
Zm00001d029948		184.957	1.0114	0.298504	3.38822	0.000703479	0.0131377	sh2 vs. su1-se1	Up
Zm00001d029923		460.437	1.66948	0.564724	2.95627	0.00311386	0.0347886	sh2 vs. su1-se1	Up
Zm00001d029807		8.40929	6.125	1.42337	4.30318	1.68e-05	0.00093032	sh2 vs. su1-se1	Up
Zm00001d029654		188.383	1.2006	0.363118	3.30636	0.000945161	0.0158425	sh2 vs. su1-se1	Up
Zm00001d029566		13.2879	1.03322	0.319362	3.23526	0.00121532	0.0187521	sh2 vs. su1-se1	Up
Zm00001d029481		18.073	7.56653	1.80852	4.18383	2.87e-05	0.00139883	sh2 vs. su1-se1	Up
Zm00001d029480		8.18568	6.08387	1.29837	4.68577	2.79e-06	0.000245704	sh2 vs. su1-se1	Up
Zm00001d029460		130.494	1.92354	0.579545	3.31906	0.00090322	0.0153727	sh2 vs. su1-se1	Up
Zm00001d029190		90.7972	1.79606	0.439469	4.08688	4.37e-05	0.00192266	sh2 vs. su1-se1	Up
Zm00001d028947		71.8326	1.3584	0.408158	3.32812	0.000874355	0.0150797	sh2 vs. su1-se1	Up
Zm00001d028836		25.2126	1.19586	0.345803	3.45823	0.000543741	0.0111386	sh2 vs. su1-se1	Up
Zm00001d028748		38.2695	8.38696	2.60643	3.21779	0.00129181	0.0195601	sh2 vs. su1-se1	Up
Zm00001d028732		18.305	7.2608	1.95707	3.71004	0.000207228	0.00589825	sh2 vs. su1-se1	Up
Zm00001d028714		1088.44	1.23844	0.44312	2.79482	0.00519286	0.0482217	sh2 vs. su1-se1	Up
Zm00001d028689		16.0175	1.94016	0.629573	3.08172	0.00205812	0.0264685	sh2 vs. su1-se1	Up
Zm00001d028680		42.3546	2.06636	0.520483	3.97009	7.18e-05	0.00279011	sh2 vs. su1-se1	Up
Zm00001d028598		44.8209	1.01301	0.350556	2.88974	0.00385566	0.0398173	sh2 vs. su1-se1	Up
Zm00001d028510		81.1999	1.57746	0.521829	3.02295	0.00250327	0.0301943	sh2 vs. su1-se1	Up
Zm00001d028367		786.17	1.7033	0.342889	4.96749	6.78e-07	8.01e-05	sh2 vs. su1-se1	Up
Zm00001d028366		144.37	1.34668	0.477879	2.81803	0.00483194	0.0460689	sh2 vs. su1-se1	Up
Zm00001d028311		83.1652	2.70453	0.640851	4.22021	2.44e-05	0.00124165	sh2 vs. su1-se1	Up
Zm00001d028270		11.0685	1.77073	0.608339	2.91077	0.00360544	0.038221	sh2 vs. su1-se1	Up
Zm00001d028252		2261.07	1.38048	0.392314	3.51881	0.000433487	0.00966253	sh2 vs. su1-se1	Up
Zm00001d028170		33.9741	1.42654	0.479104	2.97752	0.00290589	0.0333289	sh2 vs. su1-se1	Up
Zm00001d028075		268.576	1.07473	0.318889	3.37024	0.00075102	0.0136326	sh2 vs. su1-se1	Up
Zm00001d028025		31.0347	1.27642	0.273848	4.66105	3.15e-06	0.000266087	sh2 vs. su1-se1	Up
Zm00001d027974		28.6686	3.19768	0.941729	3.39554	0.000684925	0.0129174	sh2 vs. su1-se1	Up
Zm00001d027375		53.9188	2.40902	0.626014	3.84818	0.000118997	0.00403083	sh2 vs. su1-se1	Up
Zm00001d026488		135.001	9.76896	2.2197	4.40104	1.08e-05	0.000679764	sh2 vs. su1-se1	Up
Zm00001d026431		49.4451	1.4439	0.519208	2.78096	0.00541981	0.0495328	sh2 vs. su1-se1	Up
Zm00001d026308		177.324	1.14088	0.378931	3.01079	0.0026057	0.0309952	sh2 vs. su1-se1	Up
Zm00001d026156		757.471	1.96624	0.547667	3.59021	0.000330406	0.00805508	sh2 vs. su1-se1	Up
Zm00001d026132		186.598	2.80491	0.984474	2.84915	0.00438363	0.0432687	sh2 vs. su1-se1	Up
Zm00001d026083		14.0661	4.88238	1.46375	3.33553	0.000851361	0.0148105	sh2 vs. su1-se1	Up
Zm00001d026015		467.032	1.34059	0.405553	3.30559	0.000947758	0.0158764	sh2 vs. su1-se1	Up
Zm00001d026004		8.93553	3.91343	0.872776	4.48389	7.33e-06	0.000507765	sh2 vs. su1-se1	Up
Zm00001d025985		80.3773	1.10399	0.26834	4.11416	3.89e-05	0.00177103	sh2 vs. su1-se1	Up
Zm00001d025900		117.406	2.25314	0.545384	4.13129	3.61e-05	0.00167554	sh2 vs. su1-se1	Up
Zm00001d025878		6.52712	4.14329	1.14891	3.60628	0.000310619	0.00777195	sh2 vs. su1-se1	Up
Zm00001d025839		14.0024	7.19883	2.0235	3.55761	0.000374244	0.00870255	sh2 vs. su1-se1	Up
Zm00001d025836		18.577	4.64644	1.66959	2.78298	0.00538616	0.0493561	sh2 vs. su1-se1	Up
Zm00001d025738		14.0485	1.1262	0.404704	2.78278	0.00538947	0.04937	sh2 vs. su1-se1	Up
Zm00001d025721		85.0468	1.04363	0.313273	3.33138	0.000864158	0.01498	sh2 vs. su1-se1	Up
Zm00001d025571		819.627	1.13127	0.19673	5.75038	8.9e-09	2.41e-06	sh2 vs. su1-se1	Up
Zm00001d025557		19.2701	1.4317	0.474189	3.01926	0.0025339	0.0304507	sh2 vs. su1-se1	Up
Zm00001d025416		61.225	2.35019	0.790307	2.97376	0.00294174	0.0335402	sh2 vs. su1-se1	Up
Zm00001d025406		317.684	1.15251	0.317923	3.62511	0.000288835	0.00742915	sh2 vs. su1-se1	Up
Zm00001d025296		6.84852	2.13844	0.53018	4.03342	5.5e-05	0.00225888	sh2 vs. su1-se1	Up
Zm00001d024959		54.2679	2.47764	0.780748	3.17342	0.00150654	0.0215567	sh2 vs. su1-se1	Up
Zm00001d024958		6.62807	2.72162	0.890034	3.05789	0.00222905	0.0279244	sh2 vs. su1-se1	Up
Zm00001d024926		20.5018	2.95365	0.93209	3.16884	0.00153046	0.0217523	sh2 vs. su1-se1	Up
Zm00001d024619		5.99256	5.64291	1.30835	4.31301	1.61e-05	0.000900716	sh2 vs. su1-se1	Up
Zm00001d024611		39.8089	5.35802	0.928213	5.77241	7.81e-09	2.17e-06	sh2 vs. su1-se1	Up
Zm00001d024549		24.4096	3.27805	0.890835	3.67975	0.000233461	0.00642484	sh2 vs. su1-se1	Up
Zm00001d024350		5.28288	4.09731	0.880767	4.65197	3.29e-06	0.000273874	sh2 vs. su1-se1	Up
Zm00001d024120		16.3473	3.61762	1.10834	3.26398	0.00109858	0.0175228	sh2 vs. su1-se1	Up
Zm00001d023964		51.8982	2.24106	0.534806	4.19041	2.78e-05	0.00137101	sh2 vs. su1-se1	Up
Zm00001d023941		50.3355	1.18256	0.371628	3.1821	0.00146213	0.021244	sh2 vs. su1-se1	Up
Zm00001d023802		4783.53	1.00747	0.336381	2.99501	0.00274432	0.0321586	sh2 vs. su1-se1	Up
Zm00001d023440		114.14	1.4728	0.490904	3.00019	0.00269813	0.0317522	sh2 vs. su1-se1	Up
Zm00001d023360		17.1884	3.55506	1.06014	3.35338	0.000798318	0.014195	sh2 vs. su1-se1	Up
Zm00001d023353		54.5909	2.34996	0.761326	3.08667	0.00202412	0.0262517	sh2 vs. su1-se1	Up
Zm00001d023330		8.68139	21.3959	2.96654	7.21243	5.5e-13	4.74e-10	sh2 vs. su1-se1	Up
Zm00001d022861		25.9685	1.59708	0.545089	2.92994	0.00339029	0.0367246	sh2 vs. su1-se1	Up
Zm00001d022794		11.9042	6.96373	1.6804	4.14408	3.41e-05	0.00160535	sh2 vs. su1-se1	Up
Zm00001d022669		67.2329	4.97514	0.829653	5.99665	2.01e-09	7.41e-07	sh2 vs. su1-se1	Up
Zm00001d022616		550.464	1.13146	0.258246	4.38135	1.18e-05	0.000713196	sh2 vs. su1-se1	Up
Zm00001d022533		2.90538	4.24185	1.03688	4.09098	4.3e-05	0.00189809	sh2 vs. su1-se1	Up
Zm00001d022390		156.812	1.78952	0.56346	3.17596	0.00149344	0.0214539	sh2 vs. su1-se1	Up
Zm00001d022112		1437.13	1.21066	0.42096	2.87595	0.00402818	0.0410106	sh2 vs. su1-se1	Up
Zm00001d022082		57.7181	1.54783	0.540407	2.86418	0.00418086	0.0419959	sh2 vs. su1-se1	Up
Zm00001d022072		21.3974	1.74504	0.561846	3.1059	0.00189702	0.0252201	sh2 vs. su1-se1	Up
Zm00001d021814		13.4381	4.25331	1.11037	3.83053	0.000127867	0.00427362	sh2 vs. su1-se1	Up
Zm00001d021798		45.1692	8.6867	1.65455	5.25019	1.52e-07	2.51e-05	sh2 vs. su1-se1	Up
Zm00001d021788		1784.06	1.47681	0.208759	7.07421	1.5e-12	1.18e-09	sh2 vs. su1-se1	Up
Zm00001d021733		17.7781	1.97441	0.651701	3.02962	0.00244858	0.0298112	sh2 vs. su1-se1	Up
Zm00001d021709		3212.29	1.02525	0.249157	4.11487	3.87e-05	0.00177103	sh2 vs. su1-se1	Up
Zm00001d021687		154.242	2.13427	0.763989	2.79358	0.00521276	0.048243	sh2 vs. su1-se1	Up
Zm00001d021628		31.3205	2.25828	0.529027	4.26875	1.97e-05	0.00104636	sh2 vs. su1-se1	Up
Zm00001d021599		96.4183	1.52924	0.305814	5.00054	5.72e-07	7.07e-05	sh2 vs. su1-se1	Up
Zm00001d021544		256.519	1.14439	0.344981	3.31725	0.000909091	0.0154349	sh2 vs. su1-se1	Up
Zm00001d021526		4131.13	1.04943	0.30259	3.46814	0.000524066	0.0108729	sh2 vs. su1-se1	Up
Zm00001d021453		105.338	1.17331	0.368454	3.1844	0.00145054	0.0211282	sh2 vs. su1-se1	Up
Zm00001d021437		11.5453	6.91965	1.73387	3.99087	6.58e-05	0.00259315	sh2 vs. su1-se1	Up
Zm00001d021395		50.3506	1.16353	0.367145	3.16913	0.00152896	0.0217438	sh2 vs. su1-se1	Up
Zm00001d021341		5.36784	1.8379	0.6098	3.01394	0.00257877	0.0307973	sh2 vs. su1-se1	Up
Zm00001d021216		508.339	1.48193	0.399162	3.71259	0.000205147	0.00587995	sh2 vs. su1-se1	Up
Zm00001d021140		37.0621	1.71754	0.606804	2.83047	0.00464797	0.0449206	sh2 vs. su1-se1	Up
Zm00001d021064		574.302	2.26869	0.766127	2.96124	0.003064	0.0344261	sh2 vs. su1-se1	Up
Zm00001d021063		39.3619	1.58506	0.550551	2.87904	0.00398893	0.0407812	sh2 vs. su1-se1	Up
Zm00001d020820		9.37336	1.9782	0.590316	3.35109	0.000804952	0.0142733	sh2 vs. su1-se1	Up
Zm00001d020704		10.1576	2.57994	0.783329	3.29356	0.000989288	0.0162901	sh2 vs. su1-se1	Up
Zm00001d020675		338.872	1.26604	0.27524	4.59976	4.23e-06	0.000332269	sh2 vs. su1-se1	Up
Zm00001d020628		12.3513	3.41666	1.21677	2.80798	0.00498534	0.046963	sh2 vs. su1-se1	Up
Zm00001d020614		46.7388	1.8849	0.614409	3.06782	0.00215624	0.0273729	sh2 vs. su1-se1	Up
Zm00001d020364		1860.63	1.13545	0.210815	5.386	7.2e-08	1.35e-05	sh2 vs. su1-se1	Up
Zm00001d020322		39.5982	1.69771	0.601559	2.82219	0.00476976	0.0456496	sh2 vs. su1-se1	Up
Zm00001d020311		158.223	1.00191	0.25574	3.91768	8.94e-05	0.00328257	sh2 vs. su1-se1	Up
Zm00001d020147		157.295	1.30602	0.300351	4.34832	1.37e-05	0.000799702	sh2 vs. su1-se1	Up
Zm00001d020138		16.0981	3.41063	0.990793	3.44232	0.00057675	0.0116333	sh2 vs. su1-se1	Up
Zm00001d020008		44.1341	3.99253	1.00398	3.97671	6.99e-05	0.00272125	sh2 vs. su1-se1	Up
Zm00001d019260		51.1138	1.90734	0.554261	3.44124	0.000579063	0.0116663	sh2 vs. su1-se1	Up
Zm00001d019035		489.602	4.56623	1.09352	4.17571	2.97e-05	0.00143861	sh2 vs. su1-se1	Up
Zm00001d018727		2769.21	1.6634	0.549666	3.02621	0.00247642	0.0299878	sh2 vs. su1-se1	Up
Zm00001d018485		56.5583	1.09282	0.321911	3.39478	0.000686826	0.0129357	sh2 vs. su1-se1	Up
Zm00001d018335		121.981	1.8465	0.397685	4.64311	3.43e-06	0.000285032	sh2 vs. su1-se1	Up
Zm00001d018265		61.4446	3.98848	1.18132	3.37629	0.000734697	0.0134514	sh2 vs. su1-se1	Up
Zm00001d018257		40.9285	4.10009	1.17971	3.4755	0.000509894	0.0107078	sh2 vs. su1-se1	Up
Zm00001d018184		10.6147	1.94256	0.626272	3.10179	0.00192357	0.025416	sh2 vs. su1-se1	Up
Zm00001d017952		241.493	2.62099	0.698224	3.75379	0.00017418	0.00530095	sh2 vs. su1-se1	Up
Zm00001d017935		24.7872	8.73604	2.72567	3.2051	0.00135015	0.0202214	sh2 vs. su1-se1	Up
Zm00001d017838		146.444	1.03874	0.297162	3.49554	0.000473104	0.0101675	sh2 vs. su1-se1	Up
Zm00001d017831		28.7445	1.45619	0.513321	2.8368	0.00455688	0.0443357	sh2 vs. su1-se1	Up
Zm00001d017799		4.24064	4.46	1.49806	2.97718	0.00290918	0.0333289	sh2 vs. su1-se1	Up
Zm00001d017794		4.70589	4.28874	1.29222	3.31889	0.000903755	0.0153727	sh2 vs. su1-se1	Up
Zm00001d017545		1634.63	1.9139	0.457423	4.1841	2.86e-05	0.00139883	sh2 vs. su1-se1	Up
Zm00001d017537		192.246	1.16867	0.352576	3.31466	0.00091754	0.0155306	sh2 vs. su1-se1	Up
Zm00001d017448		44.5559	1.10677	0.238493	4.64067	3.47e-06	0.000287553	sh2 vs. su1-se1	Up
Zm00001d017438		1196.17	1.77417	0.626054	2.8339	0.00459841	0.0445822	sh2 vs. su1-se1	Up
Zm00001d017377		62.7135	2.78984	0.640371	4.3566	1.32e-05	0.000773335	sh2 vs. su1-se1	Up
Zm00001d017121		14563.7	1.24333	0.414754	2.99774	0.00271989	0.0319029	sh2 vs. su1-se1	Up
Zm00001d017008		10.4856	2.2334	0.753404	2.96442	0.00303256	0.0342271	sh2 vs. su1-se1	Up
Zm00001d016895		645.724	1.2226	0.358363	3.41162	0.000645771	0.0125041	sh2 vs. su1-se1	Up
Zm00001d016723		563.612	1.58042	0.44512	3.55053	0.00038445	0.00886325	sh2 vs. su1-se1	Up
Zm00001d016661		368.249	1.23564	0.366558	3.37094	0.000749127	0.0136235	sh2 vs. su1-se1	Up
Zm00001d016660		215.663	1.59184	0.55863	2.84955	0.00437812	0.0432562	sh2 vs. su1-se1	Up
Zm00001d016647		278.892	1.43189	0.311041	4.60353	4.15e-06	0.000329117	sh2 vs. su1-se1	Up
Zm00001d016636		39.4104	2.62624	0.74887	3.50694	0.000453287	0.00992102	sh2 vs. su1-se1	Up
Zm00001d016567		1292.8	1.47378	0.420945	3.50112	0.000463299	0.0100383	sh2 vs. su1-se1	Up
Zm00001d016557		145.435	1.15933	0.337846	3.43153	0.000600189	0.011902	sh2 vs. su1-se1	Up
Zm00001d016505		1835.27	1.18633	0.292823	4.05135	5.09e-05	0.00213714	sh2 vs. su1-se1	Up
Zm00001d016301		15.9752	2.9092	0.896807	3.24396	0.00117882	0.0183637	sh2 vs. su1-se1	Up
Zm00001d016281		7.16676	2.63765	0.763812	3.45327	0.000553835	0.0113034	sh2 vs. su1-se1	Up
Zm00001d016256		36.8325	2.78428	0.967548	2.87767	0.00400623	0.0408974	sh2 vs. su1-se1	Up
Zm00001d016134		63.5628	2.84095	0.912358	3.11386	0.0018466	0.0247768	sh2 vs. su1-se1	Up
Zm00001d015802		56.8563	1.07968	0.361326	2.98812	0.00280701	0.0326572	sh2 vs. su1-se1	Up
Zm00001d015746		39077.5	1.75319	0.384845	4.55556	5.22e-06	0.000393596	sh2 vs. su1-se1	Up
Zm00001d015594		21.3234	8.40451	2.96529	2.8343	0.00459261	0.0445574	sh2 vs. su1-se1	Up
Zm00001d015444		49.3184	2.10124	0.588084	3.57303	0.000352869	0.00838042	sh2 vs. su1-se1	Up
Zm00001d015376		17804.3	1.03088	0.323442	3.18721	0.00143653	0.0210003	sh2 vs. su1-se1	Up
Zm00001d015101		29.2598	1.03412	0.369727	2.79699	0.00515809	0.048	sh2 vs. su1-se1	Up
Zm00001d015094		63.78	1.72409	0.45919	3.75464	0.000173591	0.00529471	sh2 vs. su1-se1	Up
Zm00001d015010		40.7849	1.56672	0.463135	3.38286	0.000717352	0.0132482	sh2 vs. su1-se1	Up
Zm00001d014915		89.2095	1.72356	0.401888	4.28866	1.8e-05	0.000977587	sh2 vs. su1-se1	Up
Zm00001d014781		91.9286	1.92661	0.505826	3.80884	0.000139618	0.00456124	sh2 vs. su1-se1	Up
Zm00001d014739		97.0091	4.86141	1.20407	4.03747	5.4e-05	0.00223361	sh2 vs. su1-se1	Up
Zm00001d014722		520.261	1.11482	0.344442	3.2366	0.00120963	0.0186958	sh2 vs. su1-se1	Up
Zm00001d014535		8.78249	5.86681	1.88479	3.11272	0.00185371	0.0248597	sh2 vs. su1-se1	Up
Zm00001d014496		15.8509	1.97378	0.687114	2.87256	0.00407159	0.041396	sh2 vs. su1-se1	Up
Zm00001d014313		158.314	1.90803	0.392189	4.86507	1.14e-06	0.000123235	sh2 vs. su1-se1	Up
Zm00001d014128		174.049	1.34949	0.347515	3.88326	0.000103066	0.00364077	sh2 vs. su1-se1	Up
Zm00001d013770		10.0191	6.38804	2.18351	2.92558	0.00343816	0.0370603	sh2 vs. su1-se1	Up
Zm00001d013611		302.597	1.02823	0.22883	4.49341	7.01e-06	0.000492676	sh2 vs. su1-se1	Up
Zm00001d013542		305.017	1.10331	0.245266	4.49843	6.85e-06	0.000482748	sh2 vs. su1-se1	Up
Zm00001d013144		15.229	1.8227	0.550396	3.31161	0.000927603	0.0156268	sh2 vs. su1-se1	Up
Zm00001d013112		289.989	1.03004	0.221206	4.65648	3.22e-06	0.000270407	sh2 vs. su1-se1	Up
Zm00001d013105		43.037	1.46147	0.40009	3.65287	0.000259328	0.00688867	sh2 vs. su1-se1	Up
Zm00001d013066		402.044	1.04306	0.372648	2.79905	0.00512525	0.0478074	sh2 vs. su1-se1	Up
Zm00001d013038		34.2112	2.71803	0.918062	2.96062	0.00307024	0.0344572	sh2 vs. su1-se1	Up
Zm00001d012953		18.2174	2.06646	0.603874	3.42201	0.000621596	0.0121997	sh2 vs. su1-se1	Up
Zm00001d012902		9.43149	4.07187	1.37771	2.95553	0.0031213	0.0347925	sh2 vs. su1-se1	Up
Zm00001d012883		320.092	2.34496	0.520299	4.50696	6.58e-06	0.000468552	sh2 vs. su1-se1	Up
Zm00001d012837		600.356	1.49805	0.49476	3.02784	0.00246309	0.029892	sh2 vs. su1-se1	Up
Zm00001d012818		32.1306	1.80465	0.581907	3.10127	0.00192694	0.025434	sh2 vs. su1-se1	Up
Zm00001d012712		37.9865	1.85026	0.56454	3.27746	0.00104746	0.0169593	sh2 vs. su1-se1	Up
Zm00001d012707		20.394	2.56341	0.73557	3.48493	0.000492269	0.0104491	sh2 vs. su1-se1	Up
Zm00001d012671		47.4979	1.35934	0.391532	3.47184	0.000516897	0.0107973	sh2 vs. su1-se1	Up
Zm00001d012577		60.7091	1.83288	0.417833	4.38663	1.15e-05	0.000703823	sh2 vs. su1-se1	Up
Zm00001d012423		238.371	1.71077	0.493898	3.46381	0.000532573	0.0109906	sh2 vs. su1-se1	Up
Zm00001d012407		1275.02	1.6144	0.556853	2.89915	0.00374171	0.0391092	sh2 vs. su1-se1	Up
Zm00001d012381		17.2985	2.01668	0.443101	4.55129	5.33e-06	0.00039734	sh2 vs. su1-se1	Up
Zm00001d012359		4.21228	5.12623	1.66034	3.08746	0.00201873	0.0262065	sh2 vs. su1-se1	Up
Zm00001d012326		23.4813	4.44158	0.9192	4.83201	1.35e-06	0.000141168	sh2 vs. su1-se1	Up
Zm00001d012304		283.577	1.45949	0.292768	4.98515	6.19e-07	7.59e-05	sh2 vs. su1-se1	Up
Zm00001d012276		1457.29	1.0987	0.275895	3.9823	6.83e-05	0.00266554	sh2 vs. su1-se1	Up
Zm00001d012259		224.042	1.38819	0.425499	3.26249	0.00110439	0.0175816	sh2 vs. su1-se1	Up
Zm00001d012221		7512.06	1.6351	0.347752	4.7019	2.58e-06	0.000233011	sh2 vs. su1-se1	Up
Zm00001d012100		240.321	3.44727	1.08425	3.17941	0.00147576	0.0213186	sh2 vs. su1-se1	Up
Zm00001d012098		20.2954	3.77941	1.01293	3.73115	0.000190605	0.0056331	sh2 vs. su1-se1	Up
Zm00001d012081		667.598	2.24246	0.558567	4.01467	5.95e-05	0.0024032	sh2 vs. su1-se1	Up
Zm00001d012069		209.193	2.34534	0.809341	2.89784	0.00375748	0.0391946	sh2 vs. su1-se1	Up
Zm00001d012036		241.745	1.62845	0.585217	2.78265	0.0053917	0.0493741	sh2 vs. su1-se1	Up
Zm00001d011991		15.1596	22.1743	2.96563	7.4771	7.6e-14	7.76e-11	sh2 vs. su1-se1	Up
Zm00001d011757		16.205	1.90302	0.639872	2.97406	0.0029389	0.0335268	sh2 vs. su1-se1	Up
Zm00001d011734		1336.26	3.00631	0.670642	4.48273	7.37e-06	0.000509264	sh2 vs. su1-se1	Up
Zm00001d011655		32.5355	1.62765	0.493104	3.30083	0.000963982	0.0160507	sh2 vs. su1-se1	Up
Zm00001d011290		9.81448	4.61984	1.22071	3.78457	0.000153974	0.00483546	sh2 vs. su1-se1	Up
Zm00001d011064		59.8968	4.32332	0.81372	5.31303	1.08e-07	1.93e-05	sh2 vs. su1-se1	Up
Zm00001d010969		113.407	1.79271	0.550778	3.25486	0.00113447	0.0178542	sh2 vs. su1-se1	Up
Zm00001d010800		387.828	1.50066	0.414353	3.6217	0.000292678	0.00750783	sh2 vs. su1-se1	Up
Zm00001d010736		6.74179	2.34891	0.812659	2.8904	0.00384748	0.0398073	sh2 vs. su1-se1	Up
Zm00001d010610		386.901	1.05064	0.293921	3.57455	0.00035083	0.0083608	sh2 vs. su1-se1	Up
Zm00001d010588		4028.86	1.24419	0.406399	3.0615	0.00220231	0.0277406	sh2 vs. su1-se1	Up
Zm00001d010575		382.595	1.21514	0.262242	4.63366	3.59e-06	0.000294817	sh2 vs. su1-se1	Up
Zm00001d010543		12.575	2.64088	0.60225	4.38502	1.16e-05	0.000706178	sh2 vs. su1-se1	Up
Zm00001d010450		9.7062	5.68292	1.63261	3.48089	0.000499749	0.0105445	sh2 vs. su1-se1	Up
Zm00001d010295		22.3261	2.89162	0.807261	3.58202	0.000340948	0.00822145	sh2 vs. su1-se1	Up
Zm00001d010143		39.2161	23.4995	2.96489	7.92594	2.26e-15	4.8e-12	sh2 vs. su1-se1	Up
Zm00001d010025		364.781	1.65631	0.461594	3.58824	0.000332921	0.00810921	sh2 vs. su1-se1	Up
Zm00001d009915		25.7034	1.46481	0.516091	2.83829	0.00453566	0.0442384	sh2 vs. su1-se1	Up
Zm00001d009667		52.9923	2.17133	0.737217	2.94531	0.00322636	0.0356126	sh2 vs. su1-se1	Up
Zm00001d009639		79.3422	2.86626	1.0022	2.85997	0.00423682	0.0423728	sh2 vs. su1-se1	Up
Zm00001d009583		53.2125	1.34276	0.446982	3.00407	0.00266396	0.0314473	sh2 vs. su1-se1	Up
Zm00001d009416		7.15916	1.85755	0.612159	3.03443	0.00240989	0.0294607	sh2 vs. su1-se1	Up
Zm00001d009398		14.0992	3.02715	1.02146	2.96356	0.00304105	0.0342668	sh2 vs. su1-se1	Up
Zm00001d009298		30.1639	9.02075	2.58381	3.49126	0.00048075	0.0102976	sh2 vs. su1-se1	Up
Zm00001d009292		8919.81	2.47642	0.672104	3.68458	0.00022908	0.00636094	sh2 vs. su1-se1	Up
Zm00001d009215		6.35817	5.04245	1.61739	3.11764	0.00182303	0.0246201	sh2 vs. su1-se1	Up
Zm00001d009180		48.4866	2.07703	0.716212	2.90002	0.00373141	0.0390312	sh2 vs. su1-se1	Up
Zm00001d008845		54.5147	2.156	0.75241	2.86546	0.00416402	0.0419031	sh2 vs. su1-se1	Up
Zm00001d008750		8.93678	4.27585	1.12926	3.78641	0.000152841	0.00482184	sh2 vs. su1-se1	Up
Zm00001d008460		5.41334	2.89519	0.939082	3.083	0.00204924	0.0264085	sh2 vs. su1-se1	Up
Zm00001d008288		390.715	1.17013	0.391389	2.98968	0.00279271	0.0325596	sh2 vs. su1-se1	Up
Zm00001d007978		251.303	1.10138	0.267677	4.1146	3.88e-05	0.00177103	sh2 vs. su1-se1	Up
Zm00001d007967		13.3917	3.52471	0.807249	4.36632	1.26e-05	0.000750881	sh2 vs. su1-se1	Up
Zm00001d007941		13.5996	3.39915	1.10174	3.08525	0.00203382	0.02632	sh2 vs. su1-se1	Up
Zm00001d007654		28.4992	3.50339	1.07933	3.2459	0.0011708	0.0182696	sh2 vs. su1-se1	Up
Zm00001d007569		3.80605	3.61944	1.2116	2.98733	0.00281423	0.0326861	sh2 vs. su1-se1	Up
Zm00001d007542		9.17409	4.27076	1.40217	3.04582	0.00232049	0.0287952	sh2 vs. su1-se1	Up
Zm00001d007489		83.2769	1.16863	0.340738	3.42971	0.000604237	0.0119602	sh2 vs. su1-se1	Up
Zm00001d007471		43.5821	2.38549	0.672186	3.54886	0.000386903	0.00888267	sh2 vs. su1-se1	Up
Zm00001d007470		105.99	3.63844	1.01317	3.59113	0.000329247	0.00804403	sh2 vs. su1-se1	Up
Zm00001d007466		26.3917	3.34682	0.957532	3.49526	0.000473599	0.0101702	sh2 vs. su1-se1	Up
Zm00001d007447		83.8986	2.48974	0.831415	2.99459	0.00274817	0.0321633	sh2 vs. su1-se1	Up
Zm00001d007444		84.4501	4.70221	1.07137	4.38897	1.14e-05	0.000698748	sh2 vs. su1-se1	Up
Zm00001d007443		12.5254	3.73705	1.33763	2.79378	0.00520964	0.0482356	sh2 vs. su1-se1	Up
Zm00001d007310		86.1832	2.18763	0.744794	2.93723	0.00331163	0.0362115	sh2 vs. su1-se1	Up
Zm00001d007290		11.6693	4.38992	1.28015	3.42923	0.000605292	0.0119725	sh2 vs. su1-se1	Up
Zm00001d007286		26.5027	22.9466	2.96512	7.73887	1e-14	1.63e-11	sh2 vs. su1-se1	Up
Zm00001d007254		41.4664	1.71186	0.504681	3.39196	0.000693954	0.0130255	sh2 vs. su1-se1	Up
Zm00001d007187		3874.11	1.83511	0.619957	2.96007	0.00307573	0.0344884	sh2 vs. su1-se1	Up
Zm00001d007153		7725.88	1.37741	0.343637	4.00834	6.11e-05	0.00245351	sh2 vs. su1-se1	Up
Zm00001d007132		13.4428	4.80542	0.947208	5.07324	3.91e-07	5.29e-05	sh2 vs. su1-se1	Up
Zm00001d006911		3.13507	3.61425	1.22661	2.94654	0.00321355	0.0355282	sh2 vs. su1-se1	Up
Zm00001d006741		14.7549	5.29797	1.7825	2.97221	0.00295666	0.0336421	sh2 vs. su1-se1	Up
Zm00001d006720		41.2127	1.92073	0.618824	3.10384	0.00191027	0.0253474	sh2 vs. su1-se1	Up
Zm00001d006520		15.09	1.76487	0.51696	3.41394	0.000640308	0.0124245	sh2 vs. su1-se1	Up
Zm00001d006354		152.196	1.79039	0.449073	3.98686	6.7e-05	0.00262974	sh2 vs. su1-se1	Up
Zm00001d006243		155.38	1.39815	0.370851	3.77011	0.000163175	0.00507498	sh2 vs. su1-se1	Up
Zm00001d006182		811.567	1.51634	0.360276	4.20882	2.57e-05	0.00128928	sh2 vs. su1-se1	Up
Zm00001d006171		106.671	2.46552	0.513805	4.79856	1.6e-06	0.000160235	sh2 vs. su1-se1	Up
Zm00001d006111		16.1348	4.48236	1.27822	3.50673	0.000453649	0.00992102	sh2 vs. su1-se1	Up
Zm00001d006043		4.62659	5.60194	1.85958	3.01247	0.00259132	0.0308908	sh2 vs. su1-se1	Up
Zm00001d006010		771.188	2.18215	0.761771	2.86457	0.00417576	0.0419753	sh2 vs. su1-se1	Up
Zm00001d005895		43.8455	2.89493	0.654217	4.42502	9.64e-06	0.000625625	sh2 vs. su1-se1	Up
Zm00001d005733		12.2574	1.99861	0.69575	2.8726	0.00407111	0.041396	sh2 vs. su1-se1	Up
Zm00001d005624		165.571	1.14486	0.288547	3.96768	7.26e-05	0.00280971	sh2 vs. su1-se1	Up
Zm00001d005620		134.942	2.98349	0.772033	3.86446	0.000111337	0.00382305	sh2 vs. su1-se1	Up
Zm00001d005476		53.0271	3.27217	1.08249	3.02281	0.00250442	0.0301943	sh2 vs. su1-se1	Up
Zm00001d004753		14.8969	2.24919	0.704	3.19487	0.00139893	0.0207604	sh2 vs. su1-se1	Up
Zm00001d004687		103.034	4.52129	1.53998	2.93594	0.00332538	0.0363419	sh2 vs. su1-se1	Up
Zm00001d004576		5.15581	3.28812	1.03381	3.18057	0.00146985	0.0212858	sh2 vs. su1-se1	Up
Zm00001d004471		38.7052	7.15406	2.43455	2.93856	0.00329745	0.0361369	sh2 vs. su1-se1	Up
Zm00001d004357		2588.14	1.01661	0.247296	4.11091	3.94e-05	0.00179316	sh2 vs. su1-se1	Up
Zm00001d004129		4.91711	4.03551	0.911787	4.42593	9.6e-06	0.000624462	sh2 vs. su1-se1	Up
Zm00001d004008		16.3618	3.40305	1.12869	3.01505	0.00256938	0.0307491	sh2 vs. su1-se1	Up
Zm00001d003999		54.2371	2.2503	0.795885	2.82742	0.00469243	0.0452048	sh2 vs. su1-se1	Up
Zm00001d003990		52.2505	2.29935	0.616816	3.72776	0.000193187	0.00569097	sh2 vs. su1-se1	Up
Zm00001d003869		72.824	3.46345	0.954829	3.6273	0.000286397	0.00740383	sh2 vs. su1-se1	Up
Zm00001d003846		84.8955	1.25831	0.362688	3.46939	0.000521649	0.0108472	sh2 vs. su1-se1	Up
Zm00001d003776		1720.69	3.12959	0.769543	4.06681	4.77e-05	0.00203747	sh2 vs. su1-se1	Up
Zm00001d003749		139.734	2.38852	0.786524	3.0368	0.00239103	0.0293662	sh2 vs. su1-se1	Up
Zm00001d003593		51.4456	1.66455	0.575936	2.89016	0.00385051	0.0398096	sh2 vs. su1-se1	Up
Zm00001d003515		396.571	1.44253	0.49664	2.90459	0.00367737	0.038686	sh2 vs. su1-se1	Up
Zm00001d003502		293.074	1.39713	0.404414	3.4547	0.000550911	0.0112521	sh2 vs. su1-se1	Up
Zm00001d003425		62.128	1.46671	0.423853	3.46042	0.00053933	0.0110704	sh2 vs. su1-se1	Up
Zm00001d003349		346.433	2.46117	0.702985	3.50104	0.000463455	0.0100383	sh2 vs. su1-se1	Up
Zm00001d003322		40.3152	1.21692	0.372195	3.26956	0.00107715	0.0172978	sh2 vs. su1-se1	Up
Zm00001d003308		142.801	1.47703	0.306097	4.82537	1.4e-06	0.000143775	sh2 vs. su1-se1	Up
Zm00001d003040		89.2229	1.26411	0.299686	4.21812	2.46e-05	0.00124973	sh2 vs. su1-se1	Up
Zm00001d003016		487.646	1.37241	0.453666	3.02515	0.00248512	0.03008	sh2 vs. su1-se1	Up
Zm00001d002989		116.898	1.17997	0.31931	3.69536	0.000219579	0.00614666	sh2 vs. su1-se1	Up
Zm00001d002888		6.99878	3.70256	0.876723	4.22318	2.41e-05	0.00122766	sh2 vs. su1-se1	Up
Zm00001d002560		36.3503	3.6359	0.809547	4.49128	7.08e-06	0.000495444	sh2 vs. su1-se1	Up
Zm00001d002546		475.08	1.27192	0.405186	3.13909	0.00169475	0.0233997	sh2 vs. su1-se1	Up
Zm00001d002543		473.388	1.1769	0.366	3.21557	0.00130184	0.0196689	sh2 vs. su1-se1	Up
Zm00001d002521		127.298	1.20863	0.28982	4.17028	3.04e-05	0.00146394	sh2 vs. su1-se1	Up
Zm00001d002317		153.75	1.30056	0.336262	3.86769	0.000109873	0.00379166	sh2 vs. su1-se1	Up
Zm00001d002262		21.8067	3.83526	1.32353	2.89776	0.00375841	0.0391946	sh2 vs. su1-se1	Up
Zm00001d002186		133.685	1.07913	0.327614	3.29389	0.000988095	0.0162901	sh2 vs. su1-se1	Up
Zm00001d002172		111.47	1.14685	0.340363	3.36949	0.000753061	0.0136573	sh2 vs. su1-se1	Up
Zm00001d002161		150.439	1.08204	0.319704	3.38452	0.000713026	0.0132037	sh2 vs. su1-se1	Up
Zm00001d002134		3.70393	4.25341	1.40068	3.03667	0.00239206	0.0293662	sh2 vs. su1-se1	Up
Zm00001d002093		38.4053	3.22707	1.01678	3.17382	0.00150447	0.0215495	sh2 vs. su1-se1	Up
Zm00001d001943		33.3141	3.14055	0.657918	4.77346	1.81e-06	0.000175197	sh2 vs. su1-se1	Up
Zm00001d001862		1692.32	1.16441	0.326787	3.5632	0.00036636	0.00856798	sh2 vs. su1-se1	Up
Zm00001d001860		65.7049	1.50515	0.44194	3.40579	0.000659732	0.0126413	sh2 vs. su1-se1	Up
Zm00001d001791		11.2972	1.9289	0.647224	2.98026	0.00288	0.0331428	sh2 vs. su1-se1	Up
Zm00001d001772		110.681	1.59746	0.475709	3.35806	0.000784918	0.0140536	sh2 vs. su1-se1	Up
Zm00001d001297		5.08194	2.72985	0.940949	2.90117	0.00371773	0.0390115	sh2 vs. su1-se1	Up
Zm00001d000992		3.83497	3.63462	0.823943	4.41125	1.03e-05	0.000654468	sh2 vs. su1-se1	Up
Zm00001d000344		60.7048	1.79615	0.477566	3.76106	0.000169195	0.00518932	sh2 vs. su1-se1	Up
Zm00001d000204		2259.92	1.43167	0.34054	4.20412	2.62e-05	0.00130448	sh2 vs. su1-se1	Up
Zm00001d000161		177.563	2.05542	0.727395	2.82573	0.00471728	0.0453204	sh2 vs. su1-se1	Up
Zm00001d000099		190.623	1.1012	0.320163	3.4395	0.000582792	0.0117168	sh2 vs. su1-se1	Up
Zm00001d005760	MYB	133.708	-1.09286	0.2639	-4.14119	3.46e-05	0.00162294	sh2 vs. su1-se1	Down
Zm00001d052717	bZIP	44.7194	-4.3245	1.34413	-3.21732	0.00129396	0.0195713	sh2 vs. su1-se1	Down
Zm00001d037605	GATA	30.0628	-2.02244	0.369133	-5.4789	4.28e-08	8.94e-06	sh2 vs. su1-se1	Down
Zm00001d019188	MIKC_MADS	6.13556	-4.82411	1.71251	-2.81699	0.00484762	0.0461864	sh2 vs. su1-se1	Down
Zm00001d028472	FAR1	47.1018	-1.03341	0.309436	-3.33965	0.000838828	0.0146665	sh2 vs. su1-se1	Down
Zm00001d044975	MYB	18.6634	-4.14303	1.45445	-2.84851	0.0043924	0.0433316	sh2 vs. su1-se1	Down
Zm00001d038023	WRKY	50.2875	-1.38103	0.395292	-3.49369	0.000476393	0.0102143	sh2 vs. su1-se1	Down
Zm00001d042609	NAC	1125.76	-1.00379	0.229138	-4.38071	1.18e-05	0.000713735	sh2 vs. su1-se1	Down
Zm00001d053967	bZIP	35.3867	-1.48089	0.427993	-3.46008	0.000540008	0.0110704	sh2 vs. su1-se1	Down
Zm00001d002106	HB-other	10.1041	-6.54449	2.00219	-3.26866	0.00108059	0.0173313	sh2 vs. su1-se1	Down
Zm00001d009646	GRAS	2571.84	-1.12665	0.29148	-3.86528	0.00011096	0.00381485	sh2 vs. su1-se1	Down
Zm00001d032178	MYB	281.475	-1.10871	0.332616	-3.3333	0.000858214	0.0148921	sh2 vs. su1-se1	Down
Zm00001d013208	C2H2	30.971	-1.34579	0.423037	-3.18125	0.00146643	0.0212604	sh2 vs. su1-se1	Down
Zm00001d043569	WRKY	76.3919	-2.16791	0.412532	-5.25512	1.48e-07	2.46e-05	sh2 vs. su1-se1	Down
Zm00001d052254	bHLH	67.4661	-1.88526	0.496252	-3.799	0.00014528	0.00469709	sh2 vs. su1-se1	Down
Zm00001d003064	MYB	77.0662	-1.69569	0.456627	-3.71351	0.000204404	0.00587425	sh2 vs. su1-se1	Down
Zm00001d032105	MYB_related	31.1085	-6.2596	1.40139	-4.46671	7.94e-06	0.000539455	sh2 vs. su1-se1	Down
Zm00001d032106	MYB_related	16.7035	-6.72815	1.86766	-3.60245	0.000315228	0.00785165	sh2 vs. su1-se1	Down
Zm00001d002762	ERF	134.096	-1.58269	0.41054	-3.85513	0.000115667	0.00393252	sh2 vs. su1-se1	Down
Zm00001d022227	MYB	200.389	-1.2584	0.314529	-4.00091	6.31e-05	0.0025106	sh2 vs. su1-se1	Down
Zm00001d009939	WRKY	16.943	-2.05564	0.693186	-2.96549	0.00302201	0.034136	sh2 vs. su1-se1	Down
Zm00001d021987	bHLH	5.27253	-3.47531	1.11654	-3.11258	0.00185458	0.0248597	sh2 vs. su1-se1	Down
Zm00001d044194	MYB_related	11.6685	-3.55089	0.743112	-4.77841	1.77e-06	0.000174616	sh2 vs. su1-se1	Down
Zm00001d048471	TALE	72.6783	-1.79167	0.508249	-3.52518	0.000423192	0.00951767	sh2 vs. su1-se1	Down
Zm00001d033404	TALE	52.6851	-1.25072	0.448844	-2.78653	0.00532759	0.0490313	sh2 vs. su1-se1	Down
Zm00001d021573	SBP	179.376	-1.41189	0.461696	-3.05804	0.00222788	0.0279244	sh2 vs. su1-se1	Down
Zm00001d013370	bHLH	6.96204	-1.78472	0.554453	-3.21888	0.00128694	0.0195145	sh2 vs. su1-se1	Down
Zm00001d039764	bHLH	10.2825	-2.0258	0.685396	-2.95566	0.00312001	0.0347925	sh2 vs. su1-se1	Down
Zm00001d047182	MYB	143.273	-1.23215	0.414908	-2.96968	0.0029811	0.0337991	sh2 vs. su1-se1	Down
Zm00001d046937	bZIP	931.719	-1.2908	0.266991	-4.83463	1.33e-06	0.000140385	sh2 vs. su1-se1	Down
Zm00001d021934	HD-ZIP	14.7966	-1.87354	0.584988	-3.2027	0.00136147	0.0203358	sh2 vs. su1-se1	Down
Zm00001d007329	WRKY	3.87228	-4.46802	1.20359	-3.71224	0.000205432	0.00588201	sh2 vs. su1-se1	Down
Zm00001d052026	ERF	14.8538	-1.93763	0.68238	-2.83952	0.00451821	0.0441306	sh2 vs. su1-se1	Down
Zm00001d012427	C2H2	11.4522	-2.53759	0.878722	-2.88782	0.00387926	0.040031	sh2 vs. su1-se1	Down
Zm00001d042482	bHLH	84.1495	-1.22864	0.354197	-3.4688	0.000522779	0.0108625	sh2 vs. su1-se1	Down
Zm00001d026542	G2-like	9.50601	-3.09328	0.783635	-3.94735	7.9e-05	0.00299707	sh2 vs. su1-se1	Down
Zm00001d023294	NAC	263.49	-2.81861	0.492183	-5.72677	1.02e-08	2.69e-06	sh2 vs. su1-se1	Down
Zm00001d047742	MIKC_MADS	24.2487	-3.64681	1.08525	-3.36034	0.000778459	0.0139743	sh2 vs. su1-se1	Down
Zm00001d048647	MYB	11.769	-2.39878	0.711965	-3.36924	0.000753746	0.0136573	sh2 vs. su1-se1	Down
Zm00001d043474	WRKY	182.539	-1.48686	0.386265	-3.84933	0.00011844	0.0040169	sh2 vs. su1-se1	Down
Zm00001d012285	MYB_related	50.031	-1.20903	0.387408	-3.12082	0.0018035	0.0244604	sh2 vs. su1-se1	Down
Zm00001d011413	WRKY	17.7698	-2.59364	0.706455	-3.67134	0.000241279	0.00657464	sh2 vs. su1-se1	Down
Zm00001d049870	bHLH	12.2811	-2.25451	0.795836	-2.83288	0.00461312	0.0446744	sh2 vs. su1-se1	Down
Zm00001d015468	CO-like	5.54042	-4.09221	1.29904	-3.15018	0.00163168	0.0227392	sh2 vs. su1-se1	Down
Zm00001d049889	ERF	90.2832	-1.84979	0.426642	-4.33569	1.45e-05	0.000829481	sh2 vs. su1-se1	Down
Zm00001d007311	bHLH	33.5117	-1.20041	0.41644	-2.88256	0.00394456	0.0404237	sh2 vs. su1-se1	Down
Zm00001d040464	MYB_related	30.624	-2.29809	0.506893	-4.53367	5.8e-06	0.000420608	sh2 vs. su1-se1	Down
Zm00001d017908	bHLH	95.4808	-1.29238	0.377669	-3.42199	0.000621646	0.0121997	sh2 vs. su1-se1	Down
Zm00001d043904	Dof	13.621	-1.10406	0.363504	-3.03727	0.00238733	0.0293341	sh2 vs. su1-se1	Down
Zm00001d033898	TALE	152.694	-1.21638	0.386415	-3.14786	0.00164471	0.0228691	sh2 vs. su1-se1	Down
Zm00001d006198	DBB	68.9652	-1.55108	0.285422	-5.43435	5.5e-08	1.08e-05	sh2 vs. su1-se1	Down
Zm00001d010201	MYB	80.9273	-1.71739	0.401904	-4.27314	1.93e-05	0.00102992	sh2 vs. su1-se1	Down
Zm00001d010399	WRKY	111.865	-1.26205	0.383237	-3.29313	0.00099077	0.0162901	sh2 vs. su1-se1	Down
Zm00001d010175	ERF	18.8921	-3.77551	0.809905	-4.66167	3.14e-06	0.000266087	sh2 vs. su1-se1	Down
Zm00001d034783	C2H2	9.65328	-1.66771	0.589143	-2.83075	0.00464397	0.0448976	sh2 vs. su1-se1	Down
Zm00001d043491	ERF	12.7829	-1.92389	0.578547	-3.32539	0.000882947	0.0151424	sh2 vs. su1-se1	Down
Zm00001d008793	WRKY	4.44812	-2.62748	0.913525	-2.8762	0.00402496	0.0410106	sh2 vs. su1-se1	Down
Zm00001d044899	MIKC_MADS	25.9592	-2.46862	0.529233	-4.66453	3.09e-06	0.000264784	sh2 vs. su1-se1	Down
Zm00001d039437	DBB	83.7255	-1.66484	0.447617	-3.71933	0.00019975	0.00580982	sh2 vs. su1-se1	Down
Zm00001d038843	WRKY	93.66	-1.52687	0.439902	-3.47093	0.000518651	0.0108094	sh2 vs. su1-se1	Down
Zm00001d028962	WRKY	24.196	-1.74853	0.593253	-2.94735	0.00320507	0.0354486	sh2 vs. su1-se1	Down
Zm00001d052944		75.2755	-1.53498	0.387172	-3.96459	7.35e-05	0.00283928	sh2 vs. su1-se1	Down
Zm00001d048814		180.452	-2.3491	0.840767	-2.794	0.00520602	0.0482217	sh2 vs. su1-se1	Down
Zm00001d048479		171.121	-3.1271	0.480674	-6.50566	7.74e-11	3.95e-08	sh2 vs. su1-se1	Down
Zm00001d047779		48.3349	-1.77498	0.5945	-2.98567	0.0028296	0.0327817	sh2 vs. su1-se1	Down
Zm00001d044685		6647.91	-2.32765	0.706362	-3.29527	0.000983274	0.0162346	sh2 vs. su1-se1	Down
Zm00001d042022		339.094	-4.28395	0.823549	-5.20181	1.97e-07	3.07e-05	sh2 vs. su1-se1	Down
Zm00001d041880		973.435	-1.18707	0.200063	-5.9335	2.97e-09	9.8e-07	sh2 vs. su1-se1	Down
Zm00001d041098		376.824	-1.22553	0.381864	-3.20933	0.00133044	0.019977	sh2 vs. su1-se1	Down
Zm00001d040094		27.4594	-2.38579	0.601346	-3.96742	7.27e-05	0.00280971	sh2 vs. su1-se1	Down
Zm00001d039859		2401.43	-1.4191	0.509839	-2.78342	0.0053789	0.0493224	sh2 vs. su1-se1	Down
Zm00001d031511		2.81871	-3.27588	1.17274	-2.79336	0.00521633	0.048243	sh2 vs. su1-se1	Down
Zm00001d029893		23.7469	-4.995	1.47316	-3.39067	0.000697218	0.0130423	sh2 vs. su1-se1	Down
Zm00001d029468		19.7549	-2.14906	0.64758	-3.3186	0.000904694	0.0153792	sh2 vs. su1-se1	Down
Zm00001d029397		137.299	-2.77886	0.559132	-4.96995	6.7e-07	7.99e-05	sh2 vs. su1-se1	Down
Zm00001d027958		10.6812	-5.63825	1.5678	-3.59629	0.000322789	0.007968	sh2 vs. su1-se1	Down
Zm00001d027904		1991.4	-1.35038	0.284201	-4.75149	2.02e-06	0.000191991	sh2 vs. su1-se1	Down
Zm00001d026459		5.06621	-2.18284	0.744038	-2.93378	0.00334866	0.0365095	sh2 vs. su1-se1	Down
Zm00001d024666		8.36739	-6.60095	2.27298	-2.9041	0.0036831	0.0387167	sh2 vs. su1-se1	Down
Zm00001d024302		3619.36	-1.83812	0.523893	-3.50858	0.000450505	0.00988541	sh2 vs. su1-se1	Down
Zm00001d022836		17.2076	-23.1941	2.96563	-7.82097	5.24e-15	1.03e-11	sh2 vs. su1-se1	Down
Zm00001d022380		475.066	-1.64893	0.358451	-4.60015	4.22e-06	0.000332269	sh2 vs. su1-se1	Down
Zm00001d021529		870.318	-1.22444	0.429045	-2.85387	0.00431897	0.0429558	sh2 vs. su1-se1	Down
Zm00001d020915		24.4075	-1.53865	0.408625	-3.76544	0.000166259	0.00512781	sh2 vs. su1-se1	Down
Zm00001d020691		85.049	-2.01149	0.507925	-3.9602	7.49e-05	0.00286383	sh2 vs. su1-se1	Down
Zm00001d019496		11.2408	-5.71332	1.88556	-3.03003	0.00244528	0.0298072	sh2 vs. su1-se1	Down
Zm00001d019306		3044.84	-1.61796	0.261955	-6.1765	6.55e-10	2.58e-07	sh2 vs. su1-se1	Down
Zm00001d018713		89.4357	-8.73116	1.15271	-7.57445	3.61e-14	4.74e-11	sh2 vs. su1-se1	Down
Zm00001d017801		61.1032	-1.87491	0.667483	-2.80893	0.00497069	0.0468571	sh2 vs. su1-se1	Down
Zm00001d017264		8.22896	-3.4862	1.00647	-3.46379	0.000532617	0.0109906	sh2 vs. su1-se1	Down
Zm00001d016942		3.0423	-2.93732	1.00003	-2.93723	0.0033116	0.0362115	sh2 vs. su1-se1	Down
Zm00001d015477		527.085	-1.53751	0.349789	-4.39553	1.11e-05	0.000687772	sh2 vs. su1-se1	Down
Zm00001d014643		4.90479	-2.9773	1.01623	-2.92975	0.00339236	0.0367246	sh2 vs. su1-se1	Down
Zm00001d014294		659.514	-1.05545	0.230182	-4.58527	4.53e-06	0.000350191	sh2 vs. su1-se1	Down
Zm00001d014282		30.2725	-1.50238	0.48634	-3.08915	0.00200729	0.0260918	sh2 vs. su1-se1	Down
Zm00001d013934		583.998	-1.26316	0.419092	-3.01405	0.00257786	0.0307973	sh2 vs. su1-se1	Down
Zm00001d013887		106.96	-1.23576	0.19347	-6.38731	1.69e-10	7.76e-08	sh2 vs. su1-se1	Down
Zm00001d013493		348.626	-1.65812	0.449602	-3.68797	0.000226052	0.0062959	sh2 vs. su1-se1	Down
Zm00001d013295		127.802	-1.16194	0.277933	-4.18065	2.91e-05	0.00141103	sh2 vs. su1-se1	Down
Zm00001d011535		4.78546	-5.46148	1.80441	-3.02674	0.00247209	0.0299486	sh2 vs. su1-se1	Down
Zm00001d010007		91.3259	-1.00646	0.316485	-3.18011	0.00147217	0.0212971	sh2 vs. su1-se1	Down
Zm00001d009328		109.336	-2.34814	0.555575	-4.22649	2.37e-05	0.00121199	sh2 vs. su1-se1	Down
Zm00001d008548		482.688	-3.96496	1.14956	-3.44911	0.00056243	0.0114281	sh2 vs. su1-se1	Down
Zm00001d007473		46.5987	-2.82167	0.447487	-6.30559	2.87e-10	1.22e-07	sh2 vs. su1-se1	Down
Zm00001d006841		46.8962	-1.75055	0.471689	-3.71123	0.000206252	0.00589063	sh2 vs. su1-se1	Down
Zm00001d006596		46.0693	-1.51406	0.448781	-3.37372	0.000741588	0.0135308	sh2 vs. su1-se1	Down
Zm00001d005392		235.913	-1.76451	0.546204	-3.2305	0.00123574	0.0189295	sh2 vs. su1-se1	Down
Zm00001d005250		1151.62	-1.11378	0.390882	-2.84941	0.00438006	0.0432562	sh2 vs. su1-se1	Down
Zm00001d003712		223.98	-1.75862	0.592254	-2.96937	0.00298407	0.0337991	sh2 vs. su1-se1	Down
Zm00001d003404		6.38021	-1.80892	0.606883	-2.98066	0.00287623	0.0331133	sh2 vs. su1-se1	Down
Zm00001d003144		5.82618	-4.44267	1.35804	-3.27137	0.00107026	0.0172072	sh2 vs. su1-se1	Down
Zm00001d054093		16.929	-1.23541	0.425097	-2.90617	0.00365878	0.0386065	sh2 vs. su1-se1	Down
Zm00001d054051		106.361	-8.4399	1.43086	-5.89848	3.67e-09	1.15e-06	sh2 vs. su1-se1	Down
Zm00001d054000		288.234	-1.30387	0.372912	-3.49645	0.0004715	0.0101537	sh2 vs. su1-se1	Down
Zm00001d001770		26.4649	-3.37505	0.908885	-3.7134	0.000204496	0.00587425	sh2 vs. su1-se1	Down
Zm00001d053853		6.66141	-5.27578	1.80885	-2.91665	0.00353808	0.0376808	sh2 vs. su1-se1	Down
Zm00001d053713		35.865	-1.81649	0.497637	-3.65024	0.000262	0.00693294	sh2 vs. su1-se1	Down
Zm00001d053409		27.7701	-1.42626	0.489849	-2.91163	0.00359547	0.03813	sh2 vs. su1-se1	Down
Zm00001d053394		1225.65	-1.59979	0.356443	-4.48821	7.18e-06	0.000501371	sh2 vs. su1-se1	Down
Zm00001d053322		16.7036	-1.82867	0.515563	-3.54694	0.000389739	0.0089329	sh2 vs. su1-se1	Down
Zm00001d053171		26.4607	-2.69649	0.727532	-3.70635	0.000210271	0.00595258	sh2 vs. su1-se1	Down
Zm00001d053120		23.4401	-2.11875	0.572082	-3.70357	0.000212584	0.00599821	sh2 vs. su1-se1	Down
Zm00001d053065		195.146	-1.00682	0.303805	-3.31404	0.000919586	0.0155393	sh2 vs. su1-se1	Down
Zm00001d053055		304.792	-1.65573	0.489907	-3.37968	0.000725691	0.0133486	sh2 vs. su1-se1	Down
Zm00001d052967		124.1	-1.26857	0.393874	-3.22076	0.00127851	0.0194442	sh2 vs. su1-se1	Down
Zm00001d000101		8.28157	-22.1801	2.72289	-8.14581	3.77e-16	1.73e-12	sh2 vs. su1-se1	Down
Zm00001d052874		5.36094	-3.23747	0.799948	-4.0471	5.19e-05	0.00216965	sh2 vs. su1-se1	Down
Zm00001d052843		44.1173	-2.68882	0.555517	-4.84021	1.3e-06	0.000137551	sh2 vs. su1-se1	Down
Zm00001d052793		47.2159	-3.53193	0.873994	-4.04114	5.32e-05	0.00220885	sh2 vs. su1-se1	Down
Zm00001d052776		330.638	-1.38919	0.423149	-3.28299	0.00102713	0.0167284	sh2 vs. su1-se1	Down
Zm00001d052744		41.7064	-4.31347	0.802651	-5.37403	7.7e-08	1.43e-05	sh2 vs. su1-se1	Down
Zm00001d052676		23.5108	-2.81644	0.771799	-3.64919	0.00026307	0.00694403	sh2 vs. su1-se1	Down
Zm00001d052662		75.9028	-1.27403	0.386118	-3.29959	0.000968267	0.0160928	sh2 vs. su1-se1	Down
Zm00001d052435		108.287	-1.53549	0.34875	-4.40285	1.07e-05	0.000675658	sh2 vs. su1-se1	Down
Zm00001d052343		121.918	-1.41813	0.435565	-3.25583	0.0011306	0.0178137	sh2 vs. su1-se1	Down
Zm00001d052294		47.0341	-1.24974	0.344049	-3.63245	0.000280745	0.00728956	sh2 vs. su1-se1	Down
Zm00001d052224		503.905	-1.26724	0.361014	-3.51023	0.000447713	0.00984596	sh2 vs. su1-se1	Down
Zm00001d052123		48.9721	-1.46982	0.436547	-3.36693	0.000760109	0.0137073	sh2 vs. su1-se1	Down
Zm00001d052079		5758.39	-2.20232	0.427525	-5.15132	2.59e-07	3.88e-05	sh2 vs. su1-se1	Down
Zm00001d052060		757.815	-2.27256	0.32556	-6.98047	2.94e-12	2.19e-09	sh2 vs. su1-se1	Down
Zm00001d051934		63.6231	-2.43843	0.558043	-4.36961	1.24e-05	0.000741246	sh2 vs. su1-se1	Down
Zm00001d051883		320.506	-1.19515	0.421513	-2.83537	0.00457726	0.0444887	sh2 vs. su1-se1	Down
Zm00001d051851		283.721	-1.16165	0.315077	-3.68687	0.000227031	0.00631677	sh2 vs. su1-se1	Down
Zm00001d051843		5.07637	-2.15882	0.752504	-2.86886	0.00411959	0.0416079	sh2 vs. su1-se1	Down
Zm00001d051829		123.911	-1.1412	0.366698	-3.1121	0.00185762	0.0248884	sh2 vs. su1-se1	Down
Zm00001d051814		45.4647	-2.1719	0.611937	-3.54923	0.000386362	0.00887854	sh2 vs. su1-se1	Down
Zm00001d051804		242.326	-1.32555	0.393295	-3.37039	0.00075063	0.0136326	sh2 vs. su1-se1	Down
Zm00001d051799		14.3845	-1.84077	0.580298	-3.17211	0.00151336	0.0216207	sh2 vs. su1-se1	Down
Zm00001d051778		18.0943	-3.17596	0.942822	-3.36857	0.000755591	0.01366	sh2 vs. su1-se1	Down
Zm00001d051773		186.648	-3.51921	0.690796	-5.09443	3.5e-07	4.82e-05	sh2 vs. su1-se1	Down
Zm00001d051637		251.742	-2.40893	0.479598	-5.0228	5.09e-07	6.44e-05	sh2 vs. su1-se1	Down
Zm00001d051475		80.7393	-2.24887	0.51132	-4.39818	1.09e-05	0.000684083	sh2 vs. su1-se1	Down
Zm00001d051342		30.121	-3.46199	1.17116	-2.95603	0.00311631	0.0347925	sh2 vs. su1-se1	Down
Zm00001d051323		28.5042	-1.32821	0.350237	-3.79231	0.00014925	0.00475942	sh2 vs. su1-se1	Down
Zm00001d051272		155.492	-1.10711	0.332335	-3.33132	0.000864366	0.01498	sh2 vs. su1-se1	Down
Zm00001d051164		16.8048	-2.12381	0.562031	-3.77881	0.000157582	0.0049319	sh2 vs. su1-se1	Down
Zm00001d051163		1516.75	-1.80478	0.465698	-3.87542	0.000106441	0.00371416	sh2 vs. su1-se1	Down
Zm00001d051161		1005.87	-1.76659	0.570741	-3.09526	0.00196642	0.025838	sh2 vs. su1-se1	Down
Zm00001d051125		136.731	-1.49168	0.400285	-3.72656	0.000194112	0.00569994	sh2 vs. su1-se1	Down
Zm00001d050909		9.94041	-2.1268	0.58786	-3.61788	0.000297032	0.00757637	sh2 vs. su1-se1	Down
Zm00001d050521		27.1274	-2.26461	0.669026	-3.38493	0.000711958	0.0132035	sh2 vs. su1-se1	Down
Zm00001d050514		27.0685	-2.27833	0.509058	-4.47558	7.62e-06	0.000521385	sh2 vs. su1-se1	Down
Zm00001d050455		583.008	-2.56825	0.556144	-4.61796	3.88e-06	0.000311528	sh2 vs. su1-se1	Down
Zm00001d050365		288.448	-1.3531	0.364625	-3.71093	0.000206502	0.00589063	sh2 vs. su1-se1	Down
Zm00001d050336		1370.22	-1.97842	0.262457	-7.53808	4.77e-14	5.98e-11	sh2 vs. su1-se1	Down
Zm00001d050156		79.6474	-2.13146	0.503292	-4.23504	2.29e-05	0.0011755	sh2 vs. su1-se1	Down
Zm00001d050043		85.2954	-1.81582	0.349243	-5.19929	2e-07	3.1e-05	sh2 vs. su1-se1	Down
Zm00001d050008		16.6218	-1.1106	0.36591	-3.03518	0.00240395	0.0294488	sh2 vs. su1-se1	Down
Zm00001d049977		30.776	-3.67253	1.22317	-3.00246	0.00267803	0.0315561	sh2 vs. su1-se1	Down
Zm00001d049922		45.6088	-1.27058	0.33467	-3.79653	0.000146738	0.00472113	sh2 vs. su1-se1	Down
Zm00001d049910		424.626	-1.06076	0.329246	-3.22179	0.00127394	0.0193961	sh2 vs. su1-se1	Down
Zm00001d049813		594.987	-5.50124	0.925063	-5.94688	2.73e-09	9.19e-07	sh2 vs. su1-se1	Down
Zm00001d049797		22.889	-1.69577	0.603441	-2.81017	0.00495149	0.046772	sh2 vs. su1-se1	Down
Zm00001d049768		436.082	-1.26558	0.184598	-6.85585	7.09e-12	4.77e-09	sh2 vs. su1-se1	Down
Zm00001d049750		51.2527	-1.69511	0.553077	-3.06487	0.00217767	0.0275815	sh2 vs. su1-se1	Down
Zm00001d049742		25.3525	-1.66103	0.459707	-3.61324	0.000302397	0.00766107	sh2 vs. su1-se1	Down
Zm00001d049659		15.5572	-2.25549	0.807128	-2.79447	0.0051985	0.0482217	sh2 vs. su1-se1	Down
Zm00001d049643		232.713	-1.89354	0.330743	-5.72511	1.03e-08	2.69e-06	sh2 vs. su1-se1	Down
Zm00001d049632		74.2245	-1.04956	0.278174	-3.77303	0.000161276	0.00503037	sh2 vs. su1-se1	Down
Zm00001d049365		23.4736	-1.00046	0.29443	-3.39794	0.000678951	0.0128544	sh2 vs. su1-se1	Down
Zm00001d049355		61.4485	-1.2975	0.397607	-3.26328	0.00110131	0.0175529	sh2 vs. su1-se1	Down
Zm00001d049288		24.3308	-3.19749	1.14846	-2.78415	0.00536675	0.0492601	sh2 vs. su1-se1	Down
Zm00001d049145		89.2265	-1.1983	0.387052	-3.09595	0.00196182	0.0257955	sh2 vs. su1-se1	Down
Zm00001d049101		6.47438	-3.26542	0.920045	-3.5492	0.000386401	0.00887854	sh2 vs. su1-se1	Down
Zm00001d049096		14.8223	-4.55725	0.98909	-4.60752	4.08e-06	0.000323804	sh2 vs. su1-se1	Down
Zm00001d048993		10.9377	-1.66818	0.597033	-2.79411	0.0052042	0.0482217	sh2 vs. su1-se1	Down
Zm00001d048953		344.99	-1.86808	0.385032	-4.85176	1.22e-06	0.000130781	sh2 vs. su1-se1	Down
Zm00001d048950		211.758	-6.21596	2.02013	-3.07702	0.00209084	0.026777	sh2 vs. su1-se1	Down
Zm00001d048949		622.139	-5.93719	1.13761	-5.21902	1.8e-07	2.83e-05	sh2 vs. su1-se1	Down
Zm00001d048947		461.986	-3.03438	1.04749	-2.89682	0.00376966	0.0392674	sh2 vs. su1-se1	Down
Zm00001d048890		294.29	-2.24359	0.485801	-4.61834	3.87e-06	0.000311528	sh2 vs. su1-se1	Down
Zm00001d048852		42408.6	-1.31213	0.313567	-4.18452	2.86e-05	0.00139883	sh2 vs. su1-se1	Down
Zm00001d048847		43319.3	-1.50746	0.449543	-3.35332	0.00079848	0.014195	sh2 vs. su1-se1	Down
Zm00001d048812		45858.5	-1.48244	0.462978	-3.20197	0.00136489	0.0203538	sh2 vs. su1-se1	Down
Zm00001d048806		32245.8	-4.96631	1.2243	-4.05644	4.98e-05	0.00210392	sh2 vs. su1-se1	Down
Zm00001d048782		6.22205	-4.49808	1.56397	-2.87607	0.00402661	0.0410106	sh2 vs. su1-se1	Down
Zm00001d048759		30.4879	-3.13266	0.990111	-3.16395	0.00155642	0.0219966	sh2 vs. su1-se1	Down
Zm00001d048688		5.35893	-2.58893	0.900224	-2.87587	0.00402916	0.0410106	sh2 vs. su1-se1	Down
Zm00001d048665		138.635	-2.5192	0.904539	-2.78507	0.00535168	0.0491381	sh2 vs. su1-se1	Down
Zm00001d048663		142.107	-1.47693	0.515018	-2.86773	0.00413426	0.0417102	sh2 vs. su1-se1	Down
Zm00001d032084		23.814	-2.55936	0.901435	-2.83921	0.00452259	0.0441577	sh2 vs. su1-se1	Down
Zm00001d048463		299.53	-1.07343	0.321938	-3.33427	0.000855238	0.0148498	sh2 vs. su1-se1	Down
Zm00001d048333		104.818	-1.95512	0.646746	-3.02301	0.00250274	0.0301943	sh2 vs. su1-se1	Down
Zm00001d048324		229.414	-1.23844	0.302876	-4.08893	4.33e-05	0.0019088	sh2 vs. su1-se1	Down
Zm00001d048314		330.442	-1.07116	0.182398	-5.87263	4.29e-09	1.31e-06	sh2 vs. su1-se1	Down
Zm00001d048202		24.2182	-1.73924	0.541483	-3.21199	0.00131818	0.0198614	sh2 vs. su1-se1	Down
Zm00001d048161		13.422	-1.4992	0.535971	-2.79717	0.00515516	0.0479998	sh2 vs. su1-se1	Down
Zm00001d048117		90.8429	-1.36676	0.481639	-2.83773	0.00454361	0.0443002	sh2 vs. su1-se1	Down
Zm00001d048087		22.4256	-7.04834	1.72715	-4.08091	4.49e-05	0.00195716	sh2 vs. su1-se1	Down
Zm00001d047959		3.454	-4.29643	1.40838	-3.05061	0.00228375	0.0284674	sh2 vs. su1-se1	Down
Zm00001d047931		44.9286	-1.44157	0.423734	-3.40206	0.000668795	0.0127529	sh2 vs. su1-se1	Down
Zm00001d047823		62.9012	-1.18675	0.329741	-3.59903	0.000319411	0.00791297	sh2 vs. su1-se1	Down
Zm00001d047799		2312.36	-3.52907	0.636366	-5.54566	2.93e-08	6.41e-06	sh2 vs. su1-se1	Down
Zm00001d047743		310.76	-1.61368	0.420127	-3.84093	0.000122571	0.00413161	sh2 vs. su1-se1	Down
Zm00001d047732		26.8104	-1.10471	0.327663	-3.37147	0.000747677	0.0136077	sh2 vs. su1-se1	Down
Zm00001d047674		53.1471	-2.08241	0.720407	-2.89061	0.003845	0.0397966	sh2 vs. su1-se1	Down
Zm00001d047659		14.9942	-4.72137	1.16583	-4.04979	5.13e-05	0.00214817	sh2 vs. su1-se1	Down
Zm00001d047625		9.18464	-3.2675	0.960834	-3.40069	0.000672164	0.0127818	sh2 vs. su1-se1	Down
Zm00001d047621		1430.19	-2.11239	0.459416	-4.59799	4.27e-06	0.000333209	sh2 vs. su1-se1	Down
Zm00001d047592		40.8788	-3.56185	1.00552	-3.5423	0.00039666	0.0090464	sh2 vs. su1-se1	Down
Zm00001d047560		74.5694	-1.0346	0.346313	-2.98747	0.00281299	0.0326854	sh2 vs. su1-se1	Down
Zm00001d047555		80.9281	-1.86487	0.353316	-5.27819	1.3e-07	2.26e-05	sh2 vs. su1-se1	Down
Zm00001d047503		342.91	-1.5886	0.368796	-4.30754	1.65e-05	0.000917695	sh2 vs. su1-se1	Down
Zm00001d047425		29.524	-3.26096	1.05114	-3.1023	0.00192026	0.0254066	sh2 vs. su1-se1	Down
Zm00001d047378		9.03349	-2.26721	0.75912	-2.98663	0.00282069	0.0327216	sh2 vs. su1-se1	Down
Zm00001d047302		372.674	-1.10805	0.390321	-2.8388	0.00452832	0.044198	sh2 vs. su1-se1	Down
Zm00001d047261		914.222	-4.54485	0.787529	-5.77102	7.88e-09	2.17e-06	sh2 vs. su1-se1	Down
Zm00001d047150		62.1899	-2.27922	0.657389	-3.46708	0.000526151	0.0109079	sh2 vs. su1-se1	Down
Zm00001d047090		21.9235	-3.11066	1.06772	-2.91337	0.00357546	0.0379803	sh2 vs. su1-se1	Down
Zm00001d047087		1913.48	-1.3169	0.29227	-4.50576	6.61e-06	0.000469991	sh2 vs. su1-se1	Down
Zm00001d047077		32.5789	-3.13802	0.68267	-4.59669	4.29e-06	0.000333701	sh2 vs. su1-se1	Down
Zm00001d046998		285.787	-1.37469	0.337094	-4.07807	4.54e-05	0.00197495	sh2 vs. su1-se1	Down
Zm00001d046979		53.6826	-1.09645	0.285768	-3.83686	0.000124617	0.00418523	sh2 vs. su1-se1	Down
Zm00001d046971		137.407	-1.06258	0.189908	-5.59524	2.2e-08	5.1e-06	sh2 vs. su1-se1	Down
Zm00001d046966		16.5993	-1.34616	0.450766	-2.98639	0.00282292	0.0327216	sh2 vs. su1-se1	Down
Zm00001d046952		3073.5	-1.2162	0.298339	-4.07659	4.57e-05	0.00198132	sh2 vs. su1-se1	Down
Zm00001d029899		4020.02	-1.36681	0.429339	-3.18352	0.00145497	0.0211631	sh2 vs. su1-se1	Down
Zm00001d046865		1131.57	-2.02009	0.504008	-4.00806	6.12e-05	0.00245351	sh2 vs. su1-se1	Down
Zm00001d046746		9.01263	-2.69871	0.869157	-3.10497	0.00190299	0.0252629	sh2 vs. su1-se1	Down
Zm00001d046643		50.0021	-1.35226	0.458711	-2.94796	0.00319876	0.0354072	sh2 vs. su1-se1	Down
Zm00001d046404		114.961	-1.38015	0.326341	-4.22917	2.35e-05	0.0012021	sh2 vs. su1-se1	Down
Zm00001d046318		8.11307	-22.2137	2.96699	-7.48694	7.05e-14	7.48e-11	sh2 vs. su1-se1	Down
Zm00001d046226		231.84	-1.45612	0.48759	-2.98636	0.00282322	0.0327216	sh2 vs. su1-se1	Down
Zm00001d046191		8.07074	-6.21788	1.57735	-3.94198	8.08e-05	0.00305231	sh2 vs. su1-se1	Down
Zm00001d046184		65.134	-4.98174	1.03225	-4.8261	1.39e-06	0.000143775	sh2 vs. su1-se1	Down
Zm00001d045950		86.357	-1.22523	0.3228	-3.79563	0.000147268	0.00472715	sh2 vs. su1-se1	Down
Zm00001d045945		118.273	-1.33108	0.37296	-3.56896	0.000358403	0.00843915	sh2 vs. su1-se1	Down
Zm00001d045888		13.7315	-2.1098	0.639395	-3.29968	0.000967951	0.0160928	sh2 vs. su1-se1	Down
Zm00001d045862		14.7839	-2.90538	0.999775	-2.90603	0.00366044	0.0386065	sh2 vs. su1-se1	Down
Zm00001d045615		27.4112	-1.77258	0.590223	-3.00325	0.00267117	0.0315022	sh2 vs. su1-se1	Down
Zm00001d045606		174.202	-1.11941	0.284154	-3.93944	8.17e-05	0.00308065	sh2 vs. su1-se1	Down
Zm00001d045568		47.4717	-1.42644	0.379668	-3.75707	0.000171914	0.00524937	sh2 vs. su1-se1	Down
Zm00001d045558		53.4283	-1.9188	0.634533	-3.02395	0.00249494	0.0301544	sh2 vs. su1-se1	Down
Zm00001d045534		470.602	-1.14528	0.171254	-6.68763	2.27e-11	1.36e-08	sh2 vs. su1-se1	Down
Zm00001d045515		73.9157	-2.44561	0.836979	-2.92194	0.00347854	0.037277	sh2 vs. su1-se1	Down
Zm00001d045513		321.247	-1.20391	0.419183	-2.87204	0.00407831	0.041419	sh2 vs. su1-se1	Down
Zm00001d045396		23.7064	-1.51624	0.485667	-3.12197	0.00179644	0.0244247	sh2 vs. su1-se1	Down
Zm00001d045395		12.2152	-3.32338	0.908385	-3.65856	0.000253633	0.00678974	sh2 vs. su1-se1	Down
Zm00001d045388		55.0861	-1.56323	0.49327	-3.16911	0.00152907	0.0217438	sh2 vs. su1-se1	Down
Zm00001d045341		33.7114	-1.51475	0.474726	-3.1908	0.00141879	0.0208447	sh2 vs. su1-se1	Down
Zm00001d045321		244.603	-7.66348	1.52745	-5.01717	5.24e-07	6.6e-05	sh2 vs. su1-se1	Down
Zm00001d045314		20.648	-1.84148	0.371965	-4.95069	7.39e-07	8.68e-05	sh2 vs. su1-se1	Down
Zm00001d045312		32.6275	-1.1336	0.339836	-3.33571	0.000850809	0.0148102	sh2 vs. su1-se1	Down
Zm00001d045311		211.427	-2.25956	0.438862	-5.14869	2.62e-07	3.9e-05	sh2 vs. su1-se1	Down
Zm00001d045264		93.6627	-1.23303	0.312264	-3.94869	7.86e-05	0.0029844	sh2 vs. su1-se1	Down
Zm00001d045205		145.995	-1.04863	0.373881	-2.80472	0.00503598	0.0473249	sh2 vs. su1-se1	Down
Zm00001d045188		66.0122	-1.91586	0.644779	-2.97135	0.00296494	0.033693	sh2 vs. su1-se1	Down
Zm00001d045070		7.4493	-1.83219	0.644313	-2.84364	0.00446016	0.0437495	sh2 vs. su1-se1	Down
Zm00001d044984		15.4387	-8.22035	2.17039	-3.7875	0.000152172	0.00481516	sh2 vs. su1-se1	Down
Zm00001d044907		91.1377	-2.16863	0.764957	-2.83497	0.00458303	0.0445114	sh2 vs. su1-se1	Down
Zm00001d044898		23.8957	-2.1576	0.721543	-2.99026	0.00278736	0.0325187	sh2 vs. su1-se1	Down
Zm00001d044862		11.2636	-6.37652	2.09283	-3.04684	0.00231259	0.028736	sh2 vs. su1-se1	Down
Zm00001d044731		39.8583	-6.09366	1.48256	-4.11022	3.95e-05	0.00179425	sh2 vs. su1-se1	Down
Zm00001d044715		12.9773	-5.92847	1.83302	-3.23426	0.00121958	0.0187968	sh2 vs. su1-se1	Down
Zm00001d044690		19.2022	-2.72095	0.689954	-3.94367	8.02e-05	0.00303927	sh2 vs. su1-se1	Down
Zm00001d044686		3298.4	-3.11828	0.536387	-5.8135	6.12e-09	1.76e-06	sh2 vs. su1-se1	Down
Zm00001d044683		171.673	-1.54327	0.466376	-3.30906	0.000936092	0.0157348	sh2 vs. su1-se1	Down
Zm00001d044656		14.8835	-2.35842	0.716857	-3.28994	0.00100207	0.0164367	sh2 vs. su1-se1	Down
Zm00001d044648		433.818	-1.29599	0.231516	-5.59784	2.17e-08	5.1e-06	sh2 vs. su1-se1	Down
Zm00001d044300		191.678	-1.18965	0.403438	-2.94878	0.00319032	0.0353706	sh2 vs. su1-se1	Down
Zm00001d044142		28.8489	-2.33426	0.649992	-3.59121	0.000329141	0.00804403	sh2 vs. su1-se1	Down
Zm00001d044136		230.605	-1.70547	0.479479	-3.55691	0.000375238	0.00870255	sh2 vs. su1-se1	Down
Zm00001d044129		9493.52	-5.5303	0.331404	-16.6875	1.62e-62	4.46e-58	sh2 vs. su1-se1	Down
Zm00001d043925		10.8664	-4.19647	1.20627	-3.47887	0.000503525	0.0105982	sh2 vs. su1-se1	Down
Zm00001d043795		54.6401	-2.20662	0.542855	-4.06484	4.81e-05	0.00205157	sh2 vs. su1-se1	Down
Zm00001d043778		93.7948	-1.98469	0.402923	-4.92573	8.4e-07	9.5e-05	sh2 vs. su1-se1	Down
Zm00001d043737		89.7852	-2.11	0.676281	-3.12	0.00180853	0.0244866	sh2 vs. su1-se1	Down
Zm00001d043652		110.091	-2.29184	0.495369	-4.62653	3.72e-06	0.000303331	sh2 vs. su1-se1	Down
Zm00001d043613		1543.94	-1.37227	0.305424	-4.49302	7.02e-06	0.000492676	sh2 vs. su1-se1	Down
Zm00001d043592		96.3047	-1.04502	0.230616	-4.53144	5.86e-06	0.000423975	sh2 vs. su1-se1	Down
Zm00001d043573		95.4547	-1.42632	0.237266	-6.01145	1.84e-09	6.94e-07	sh2 vs. su1-se1	Down
Zm00001d027048		15.9727	-5.47682	1.33055	-4.11622	3.85e-05	0.00176992	sh2 vs. su1-se1	Down
Zm00001d043536		29.465	-2.23085	0.562877	-3.96329	7.39e-05	0.00284674	sh2 vs. su1-se1	Down
Zm00001d043525		13.8175	-1.67949	0.538554	-3.11852	0.00181765	0.0245676	sh2 vs. su1-se1	Down
Zm00001d043515		196.46	-1.5486	0.497216	-3.11453	0.00184237	0.0247682	sh2 vs. su1-se1	Down
Zm00001d043479		120.636	-4.37619	0.949507	-4.60891	4.05e-06	0.000322577	sh2 vs. su1-se1	Down
Zm00001d043168		78.6619	-1.65794	0.363733	-4.55813	5.16e-06	0.000390954	sh2 vs. su1-se1	Down
Zm00001d043166		82.2708	-1.41074	0.42704	-3.30352	0.000954803	0.0159653	sh2 vs. su1-se1	Down
Zm00001d043160		80.0329	-1.03843	0.306506	-3.38796	0.000704145	0.0131377	sh2 vs. su1-se1	Down
Zm00001d043152		262.249	-1.16856	0.22575	-5.17633	2.26e-07	3.47e-05	sh2 vs. su1-se1	Down
Zm00001d043124		44.3553	-8.67848	1.93674	-4.48098	7.43e-06	0.000512183	sh2 vs. su1-se1	Down
Zm00001d043122		15.013	-23.0501	2.96581	-7.77193	7.73e-15	1.38e-11	sh2 vs. su1-se1	Down
Zm00001d043121		483.816	-2.65324	0.61918	-4.28509	1.83e-05	0.000989495	sh2 vs. su1-se1	Down
Zm00001d043110		49.0589	-1.04115	0.283187	-3.67653	0.000236431	0.00648023	sh2 vs. su1-se1	Down
Zm00001d043104		304.296	-1.3768	0.345413	-3.98597	6.72e-05	0.0026359	sh2 vs. su1-se1	Down
Zm00001d043088		23.169	-1.07264	0.325748	-3.29283	0.000991832	0.0162979	sh2 vs. su1-se1	Down
Zm00001d043031		128.407	-2.05939	0.41919	-4.91279	8.98e-07	0.000100233	sh2 vs. su1-se1	Down
Zm00001d042904		18.9864	-1.68719	0.542542	-3.10978	0.00187225	0.0249873	sh2 vs. su1-se1	Down
Zm00001d042863		79.3324	-2.51196	0.370372	-6.78225	1.18e-11	7.41e-09	sh2 vs. su1-se1	Down
Zm00001d042835		15.051	-6.14497	1.63807	-3.75135	0.000175884	0.0053293	sh2 vs. su1-se1	Down
Zm00001d042826		98.9015	-1.23248	0.308454	-3.99567	6.45e-05	0.0025594	sh2 vs. su1-se1	Down
Zm00001d042801		43.2264	-1.9011	0.58752	-3.23581	0.00121297	0.0187369	sh2 vs. su1-se1	Down
Zm00001d042781		7.99953	-2.11883	0.601047	-3.52524	0.000423103	0.00951767	sh2 vs. su1-se1	Down
Zm00001d042734		14.0961	-2.71017	0.783107	-3.46079	0.000538589	0.0110659	sh2 vs. su1-se1	Down
Zm00001d042680		26.8841	-7.96014	1.55559	-5.11713	3.1e-07	4.42e-05	sh2 vs. su1-se1	Down
Zm00001d042647		3.32244	-5.26153	1.7939	-2.93301	0.0033569	0.0365849	sh2 vs. su1-se1	Down
Zm00001d042642		12.7822	-1.47391	0.513232	-2.87182	0.00408116	0.041419	sh2 vs. su1-se1	Down
Zm00001d042594		14.0333	-3.2758	0.960634	-3.41003	0.000649547	0.012542	sh2 vs. su1-se1	Down
Zm00001d042540		1110.49	-2.69142	0.665307	-4.04537	5.22e-05	0.00218243	sh2 vs. su1-se1	Down
Zm00001d042368		4.74281	-5.44783	1.67171	-3.25883	0.00111871	0.0176999	sh2 vs. su1-se1	Down
Zm00001d042351		13.4521	-6.40006	2.02768	-3.15634	0.00159763	0.0224066	sh2 vs. su1-se1	Down
Zm00001d042337		253.39	-2.08405	0.495428	-4.20656	2.59e-05	0.00129517	sh2 vs. su1-se1	Down
Zm00001d042285		54.7221	-1.06594	0.343644	-3.10188	0.00192293	0.025416	sh2 vs. su1-se1	Down
Zm00001d042274		64.5226	-1.50934	0.510204	-2.95831	0.00309332	0.0346435	sh2 vs. su1-se1	Down
Zm00001d042182		88.5044	-1.32935	0.260056	-5.11178	3.19e-07	4.51e-05	sh2 vs. su1-se1	Down
Zm00001d042154		115.437	-5.31996	1.11465	-4.77276	1.82e-06	0.000175197	sh2 vs. su1-se1	Down
Zm00001d042144		41.7255	-1.8686	0.663884	-2.81464	0.00488318	0.046405	sh2 vs. su1-se1	Down
Zm00001d042019		671.07	-3.27855	0.819096	-4.00264	6.26e-05	0.00249949	sh2 vs. su1-se1	Down
Zm00001d041951		58.74	-1.97286	0.356405	-5.53545	3.1e-08	6.74e-06	sh2 vs. su1-se1	Down
Zm00001d041772		119.527	-1.19216	0.385255	-3.09447	0.00197165	0.025857	sh2 vs. su1-se1	Down
Zm00001d041748		187.868	-1.05964	0.330692	-3.2043	0.00135392	0.0202669	sh2 vs. su1-se1	Down
Zm00001d041701		242.768	-1.58007	0.308248	-5.12595	2.96e-07	4.3e-05	sh2 vs. su1-se1	Down
Zm00001d041600		23.4944	-1.77187	0.609576	-2.90673	0.00365231	0.0385696	sh2 vs. su1-se1	Down
Zm00001d041573		2.75204	-3.60954	1.27704	-2.82649	0.00470605	0.0452756	sh2 vs. su1-se1	Down
Zm00001d041333		53.0947	-2.84795	0.70428	-4.04378	5.26e-05	0.00219403	sh2 vs. su1-se1	Down
Zm00001d041331		41.835	-7.6308	1.04837	-7.27874	3.37e-13	3.2e-10	sh2 vs. su1-se1	Down
Zm00001d041201		102.457	-1.11524	0.298887	-3.73131	0.00019049	0.0056331	sh2 vs. su1-se1	Down
Zm00001d041082		82.7293	-4.57716	1.03673	-4.41499	1.01e-05	0.000644743	sh2 vs. su1-se1	Down
Zm00001d040916		52.7126	-8.42104	2.33254	-3.61024	0.000305911	0.00769607	sh2 vs. su1-se1	Down
Zm00001d040764		7.35196	-4.74075	1.50039	-3.15969	0.00157938	0.0222525	sh2 vs. su1-se1	Down
Zm00001d040759		6.15347	-3.44501	0.928581	-3.70997	0.000207283	0.00589825	sh2 vs. su1-se1	Down
Zm00001d040735		178.567	-1.28004	0.198823	-6.4381	1.21e-10	5.75e-08	sh2 vs. su1-se1	Down
Zm00001d040705		80.9914	-4.6838	1.17697	-3.97955	6.9e-05	0.00269281	sh2 vs. su1-se1	Down
Zm00001d040674		35.7824	-2.79299	0.964409	-2.89606	0.00377881	0.0393112	sh2 vs. su1-se1	Down
Zm00001d040670		326.442	-1.05969	0.271112	-3.90869	9.28e-05	0.00338014	sh2 vs. su1-se1	Down
Zm00001d040569		57.609	-6.64702	1.28705	-5.16453	2.41e-07	3.63e-05	sh2 vs. su1-se1	Down
Zm00001d040541		80.549	-1.05198	0.300069	-3.5058	0.000455231	0.00994618	sh2 vs. su1-se1	Down
Zm00001d040517		3.17428	-3.50867	1.25021	-2.80647	0.00500881	0.0471198	sh2 vs. su1-se1	Down
Zm00001d040405		41.0439	-3.77105	0.879696	-4.28676	1.81e-05	0.000984034	sh2 vs. su1-se1	Down
Zm00001d040264		10.4254	-2.85086	0.883316	-3.22746	0.00124896	0.0190969	sh2 vs. su1-se1	Down
Zm00001d040245		20.2858	-5.76527	1.67795	-3.4359	0.000590597	0.0117911	sh2 vs. su1-se1	Down
Zm00001d040212		541.326	-2.45833	0.644894	-3.81198	0.000137856	0.00452512	sh2 vs. su1-se1	Down
Zm00001d040210		78.8836	-2.63074	0.900138	-2.9226	0.00347121	0.0372419	sh2 vs. su1-se1	Down
Zm00001d040201		215.196	-1.32363	0.418118	-3.16568	0.00154721	0.0219225	sh2 vs. su1-se1	Down
Zm00001d040117		67.4228	-1.02038	0.26942	-3.78732	0.00015228	0.00481516	sh2 vs. su1-se1	Down
Zm00001d040075		4750.78	-2.44711	0.550846	-4.44246	8.89e-06	0.000587842	sh2 vs. su1-se1	Down
Zm00001d040067		619.51	-1.30306	0.301468	-4.32238	1.54e-05	0.000873936	sh2 vs. su1-se1	Down
Zm00001d040056		777.356	-1.12048	0.342811	-3.26852	0.00108112	0.0173313	sh2 vs. su1-se1	Down
Zm00001d040029		915.343	-6.52479	1.19771	-5.44772	5.1e-08	1.02e-05	sh2 vs. su1-se1	Down
Zm00001d040028		3806.52	-1.72838	0.550591	-3.13914	0.00169444	0.0233997	sh2 vs. su1-se1	Down
Zm00001d039942		160.128	-4.26078	0.897256	-4.74867	2.05e-06	0.000194012	sh2 vs. su1-se1	Down
Zm00001d039933		1423.88	-2.90272	0.975918	-2.97434	0.00293617	0.0335108	sh2 vs. su1-se1	Down
Zm00001d039931		31.444	-1.20966	0.352941	-3.42738	0.000609433	0.0120372	sh2 vs. su1-se1	Down
Zm00001d039880		110.733	-1.7343	0.389883	-4.44826	8.66e-06	0.000575182	sh2 vs. su1-se1	Down
Zm00001d039851		218.731	-1.27915	0.219224	-5.83491	5.38e-09	1.56e-06	sh2 vs. su1-se1	Down
Zm00001d039799		14.3501	-2.65493	0.675061	-3.93288	8.39e-05	0.00314215	sh2 vs. su1-se1	Down
Zm00001d039772		13.1492	-3.7731	1.19948	-3.14562	0.00165734	0.0229868	sh2 vs. su1-se1	Down
Zm00001d039731		50.4353	-3.66572	0.572931	-6.39819	1.57e-10	7.35e-08	sh2 vs. su1-se1	Down
Zm00001d039730		19.8646	-2.1169	0.529061	-4.00124	6.3e-05	0.0025106	sh2 vs. su1-se1	Down
Zm00001d039727		41.8445	-1.46733	0.420761	-3.48731	0.000487897	0.0103862	sh2 vs. su1-se1	Down
Zm00001d039723		8.6744	-5.33463	1.63708	-3.25863	0.00111952	0.0176999	sh2 vs. su1-se1	Down
Zm00001d039722		4.50425	-5.7084	1.94014	-2.94225	0.00325831	0.0358506	sh2 vs. su1-se1	Down
Zm00001d039721		10.3934	-6.91359	2.00493	-3.4483	0.000564131	0.0114458	sh2 vs. su1-se1	Down
Zm00001d039715		17.2404	-1.90757	0.571979	-3.33504	0.000852886	0.0148238	sh2 vs. su1-se1	Down
Zm00001d039644		27.4221	-1.88289	0.537286	-3.50445	0.000457546	0.00997319	sh2 vs. su1-se1	Down
Zm00001d039567		29.7799	-1.78331	0.411366	-4.3351	1.46e-05	0.000829999	sh2 vs. su1-se1	Down
Zm00001d039529		189.388	-1.1078	0.305968	-3.62062	0.000293896	0.0075241	sh2 vs. su1-se1	Down
Zm00001d039512		2160.22	-1.10151	0.31115	-3.54012	0.000399942	0.00909117	sh2 vs. su1-se1	Down
Zm00001d039488		475.024	-1.39051	0.37983	-3.66087	0.000251363	0.00674862	sh2 vs. su1-se1	Down
Zm00001d039394		23.061	-2.76609	0.882859	-3.1331	0.0017297	0.0237465	sh2 vs. su1-se1	Down
Zm00001d039301		3.68503	-4.04393	1.13463	-3.56411	0.000365097	0.00856023	sh2 vs. su1-se1	Down
Zm00001d039289		6.30641	-4.86183	1.56026	-3.11604	0.00183296	0.024702	sh2 vs. su1-se1	Down
Zm00001d039280		567.643	-1.30286	0.455832	-2.85821	0.00426041	0.0425566	sh2 vs. su1-se1	Down
Zm00001d039256		13.2107	-1.21969	0.415689	-2.93414	0.00334471	0.0364839	sh2 vs. su1-se1	Down
Zm00001d039245		47.4536	-1.23907	0.42602	-2.90848	0.00363188	0.0384274	sh2 vs. su1-se1	Down
Zm00001d039243		24.3727	-1.60359	0.469878	-3.41279	0.000643017	0.0124595	sh2 vs. su1-se1	Down
Zm00001d039188		63.6681	-1.52527	0.398187	-3.83053	0.000127869	0.00427362	sh2 vs. su1-se1	Down
Zm00001d039148		107.222	-1.93948	0.59004	-3.28703	0.00101249	0.0165289	sh2 vs. su1-se1	Down
Zm00001d039140		51.6722	-2.58995	0.835297	-3.10064	0.00193105	0.0254638	sh2 vs. su1-se1	Down
Zm00001d039103		30.8097	-3.11225	0.577117	-5.39275	6.94e-08	1.32e-05	sh2 vs. su1-se1	Down
Zm00001d039052		93.5455	-1.27101	0.349086	-3.64097	0.000271609	0.00709192	sh2 vs. su1-se1	Down
Zm00001d038990		74.1556	-1.54104	0.491256	-3.13694	0.0017072	0.0235245	sh2 vs. su1-se1	Down
Zm00001d038984		8.58718	-4.73967	1.33675	-3.54566	0.000391634	0.00896142	sh2 vs. su1-se1	Down
Zm00001d038924		20.3579	-1.50482	0.538496	-2.79448	0.00519831	0.0482217	sh2 vs. su1-se1	Down
Zm00001d038875		40.02	-2.24073	0.736381	-3.04289	0.00234315	0.028985	sh2 vs. su1-se1	Down
Zm00001d038870		416.207	-2.38838	0.592047	-4.03411	5.48e-05	0.00225888	sh2 vs. su1-se1	Down
Zm00001d038852		50.9767	-1.49452	0.400098	-3.73538	0.000187431	0.00557912	sh2 vs. su1-se1	Down
Zm00001d038847		142.176	-1.21818	0.364976	-3.33769	0.000844768	0.0147286	sh2 vs. su1-se1	Down
Zm00001d038661		18.42	-1.33063	0.437705	-3.04002	0.00236561	0.0291452	sh2 vs. su1-se1	Down
Zm00001d038657		103.928	-1.39762	0.430075	-3.24971	0.00115522	0.0181113	sh2 vs. su1-se1	Down
Zm00001d038606		3.06645	-4.10443	1.1309	-3.62934	0.000284144	0.00737037	sh2 vs. su1-se1	Down
Zm00001d038408		13.4557	-1.9536	0.536395	-3.64209	0.000270433	0.00707604	sh2 vs. su1-se1	Down
Zm00001d038372		20.4369	-1.51391	0.460334	-3.28873	0.00100641	0.0164687	sh2 vs. su1-se1	Down
Zm00001d038348		97.8123	-1.4274	0.298876	-4.77589	1.79e-06	0.000175197	sh2 vs. su1-se1	Down
Zm00001d038333		315.088	-1.22181	0.39728	-3.07543	0.00210196	0.0268944	sh2 vs. su1-se1	Down
Zm00001d038229		296.558	-1.28329	0.437715	-2.93178	0.00337022	0.0366721	sh2 vs. su1-se1	Down
Zm00001d038120		11.0019	-22.6015	2.96632	-7.61937	2.55e-14	3.51e-11	sh2 vs. su1-se1	Down
Zm00001d038115		6.59053	-2.87033	1.00435	-2.85789	0.00426464	0.0425738	sh2 vs. su1-se1	Down
Zm00001d038065		42.9158	-2.19888	0.505882	-4.34663	1.38e-05	0.000803654	sh2 vs. su1-se1	Down
Zm00001d038049		239.636	-2.49936	0.717928	-3.48136	0.000498877	0.0105445	sh2 vs. su1-se1	Down
Zm00001d038003		738.46	-1.24966	0.378898	-3.29814	0.000973259	0.0161078	sh2 vs. su1-se1	Down
Zm00001d037982		50.0514	-1.64569	0.423807	-3.88312	0.000103124	0.00364077	sh2 vs. su1-se1	Down
Zm00001d037934		673.495	-1.10213	0.359785	-3.0633	0.0021891	0.0276725	sh2 vs. su1-se1	Down
Zm00001d037918		647.72	-1.34373	0.402685	-3.33692	0.000847118	0.0147553	sh2 vs. su1-se1	Down
Zm00001d037915		699.357	-4.38291	0.547132	-8.0107	1.14e-15	3.14e-12	sh2 vs. su1-se1	Down
Zm00001d037894		50.9175	-2.81572	0.641105	-4.39199	1.12e-05	0.000692842	sh2 vs. su1-se1	Down
Zm00001d037870		29.2597	-6.50062	1.42818	-4.5517	5.32e-06	0.00039734	sh2 vs. su1-se1	Down
Zm00001d037851		10.6318	-6.94633	2.26287	-3.06971	0.0021427	0.0272638	sh2 vs. su1-se1	Down
Zm00001d037783		35.1748	-3.27232	0.799126	-4.09487	4.22e-05	0.00187254	sh2 vs. su1-se1	Down
Zm00001d037766		27.3572	-1.22506	0.411489	-2.97714	0.00290947	0.0333289	sh2 vs. su1-se1	Down
Zm00001d037684		515.59	-1.46576	0.280066	-5.23361	1.66e-07	2.66e-05	sh2 vs. su1-se1	Down
Zm00001d037656		368.459	-2.95717	0.659311	-4.48525	7.28e-06	0.000505829	sh2 vs. su1-se1	Down
Zm00001d037634		9.59341	-5.19372	1.30029	-3.99427	6.49e-05	0.00256351	sh2 vs. su1-se1	Down
Zm00001d037632		301.285	-2.07136	0.457715	-4.52544	6.03e-06	0.000433898	sh2 vs. su1-se1	Down
Zm00001d037631		710.12	-3.15122	0.431441	-7.30396	2.79e-13	2.75e-10	sh2 vs. su1-se1	Down
Zm00001d037550		208.399	-2.33297	0.821359	-2.84039	0.00450591	0.0440885	sh2 vs. su1-se1	Down
Zm00001d037444		3.06658	-5.15516	1.63812	-3.14699	0.0016496	0.022914	sh2 vs. su1-se1	Down
Zm00001d037442		4.3679	-5.32359	1.74107	-3.05766	0.00223073	0.0279327	sh2 vs. su1-se1	Down
Zm00001d037427		37.4046	-2.51892	0.825441	-3.05161	0.00227621	0.0283863	sh2 vs. su1-se1	Down
Zm00001d037410		31.2434	-3.70325	0.860342	-4.3044	1.67e-05	0.000927067	sh2 vs. su1-se1	Down
Zm00001d037385		34.7458	-1.35534	0.42793	-3.16721	0.0015391	0.0218525	sh2 vs. su1-se1	Down
Zm00001d037305		48.4488	-1.13832	0.297562	-3.82547	0.000130521	0.0043517	sh2 vs. su1-se1	Down
Zm00001d037261		135.112	-1.44928	0.431267	-3.36052	0.000777959	0.0139743	sh2 vs. su1-se1	Down
Zm00001d037242		80.5059	-4.14	0.698817	-5.92431	3.14e-09	1.02e-06	sh2 vs. su1-se1	Down
Zm00001d037232		36.1142	-2.20717	0.524904	-4.20491	2.61e-05	0.00130228	sh2 vs. su1-se1	Down
Zm00001d037194		154.66	-1.99652	0.559277	-3.56982	0.00035722	0.0084329	sh2 vs. su1-se1	Down
Zm00001d037112		46.6922	-1.52366	0.477661	-3.18983	0.00142355	0.0208816	sh2 vs. su1-se1	Down
Zm00001d037094		432.762	-1.55791	0.374636	-4.15847	3.2e-05	0.00152313	sh2 vs. su1-se1	Down
Zm00001d037006		206.653	-1.29789	0.390008	-3.32785	0.000875202	0.0150797	sh2 vs. su1-se1	Down
Zm00001d037005		12.8296	-4.11232	1.19573	-3.43917	0.000583501	0.011718	sh2 vs. su1-se1	Down
Zm00001d036830		163.498	-1.2836	0.336591	-3.81352	0.000137003	0.0045025	sh2 vs. su1-se1	Down
Zm00001d036715		120.443	-1.2166	0.338733	-3.59161	0.000328639	0.00804403	sh2 vs. su1-se1	Down
Zm00001d036700		122.817	-1.33845	0.313837	-4.2648	2e-05	0.00105687	sh2 vs. su1-se1	Down
Zm00001d036684		3.8542	-3.04123	0.868248	-3.50273	0.000460524	0.0100142	sh2 vs. su1-se1	Down
Zm00001d036680		28.1701	-3.0631	0.940863	-3.25563	0.0011314	0.0178161	sh2 vs. su1-se1	Down
Zm00001d036650		31.1863	-2.65755	0.800151	-3.32131	0.000895947	0.015306	sh2 vs. su1-se1	Down
Zm00001d036647		53.1868	-2.58025	0.519479	-4.96701	6.8e-07	8.01e-05	sh2 vs. su1-se1	Down
Zm00001d036616		16.1041	-2.60021	0.682423	-3.81026	0.000138821	0.00454597	sh2 vs. su1-se1	Down
Zm00001d036613		5.51208	-4.65505	1.60625	-2.89808	0.00375454	0.0391946	sh2 vs. su1-se1	Down
Zm00001d036592		6.79702	-5.9702	1.47075	-4.05928	4.92e-05	0.00208491	sh2 vs. su1-se1	Down
Zm00001d036575		34.4366	-6.59906	2.22227	-2.96952	0.00298269	0.0337991	sh2 vs. su1-se1	Down
Zm00001d036541		1039.98	-1.03907	0.372297	-2.79097	0.00525506	0.0485257	sh2 vs. su1-se1	Down
Zm00001d036537		32.1411	-5.34179	0.956523	-5.58459	2.34e-08	5.38e-06	sh2 vs. su1-se1	Down
Zm00001d036404		44.2536	-8.67972	2.16232	-4.01408	5.97e-05	0.00240573	sh2 vs. su1-se1	Down
Zm00001d036280		146.024	-1.55724	0.38285	-4.06751	4.75e-05	0.00203453	sh2 vs. su1-se1	Down
Zm00001d036241		3545.16	-1.91909	0.419207	-4.57792	4.7e-06	0.000359692	sh2 vs. su1-se1	Down
Zm00001d036238		533.296	-2.25147	0.422991	-5.32273	1.02e-07	1.87e-05	sh2 vs. su1-se1	Down
Zm00001d036168		19.8319	-5.36559	1.2205	-4.39623	1.1e-05	0.000687128	sh2 vs. su1-se1	Down
Zm00001d036164		56.3878	-9.02898	1.51027	-5.9784	2.25e-09	8.18e-07	sh2 vs. su1-se1	Down
Zm00001d036139		7.44913	-2.60007	0.848756	-3.06339	0.00218844	0.0276725	sh2 vs. su1-se1	Down
Zm00001d036122		113.31	-1.77682	0.416514	-4.26594	1.99e-05	0.00105553	sh2 vs. su1-se1	Down
Zm00001d036026		38.11	-2.21788	0.416772	-5.32156	1.03e-07	1.87e-05	sh2 vs. su1-se1	Down
Zm00001d036016		24.1124	-1.86443	0.604774	-3.08285	0.00205026	0.0264085	sh2 vs. su1-se1	Down
Zm00001d036014		9.58703	-2.45753	0.680312	-3.61235	0.000303434	0.00766873	sh2 vs. su1-se1	Down
Zm00001d036000		9.30743	-6.4255	2.14981	-2.98887	0.00280015	0.0326325	sh2 vs. su1-se1	Down
Zm00001d035999		90.8745	-1.11439	0.346814	-3.21323	0.0013125	0.0198107	sh2 vs. su1-se1	Down
Zm00001d035912		10.2225	-5.90293	1.38089	-4.27474	1.91e-05	0.00102654	sh2 vs. su1-se1	Down
Zm00001d035883		21.4828	-23.5306	2.96539	-7.93508	2.1e-15	4.8e-12	sh2 vs. su1-se1	Down
Zm00001d035875		116.05	-1.48938	0.301145	-4.94571	7.59e-07	8.86e-05	sh2 vs. su1-se1	Down
Zm00001d035681		9641.65	-1.5111	0.279941	-5.39792	6.74e-08	1.29e-05	sh2 vs. su1-se1	Down
Zm00001d035680		1652.31	-4.09299	0.649385	-6.30286	2.92e-10	1.22e-07	sh2 vs. su1-se1	Down
Zm00001d035646		37.154	-7.19261	2.58592	-2.78145	0.00541166	0.0495075	sh2 vs. su1-se1	Down
Zm00001d035560		2008.29	-1.93969	0.541079	-3.58485	0.000337271	0.00818624	sh2 vs. su1-se1	Down
Zm00001d035475		311.018	-1.1192	0.334703	-3.34387	0.000826189	0.0145778	sh2 vs. su1-se1	Down
Zm00001d035236		7.66133	-3.34213	1.12253	-2.97732	0.00290779	0.0333289	sh2 vs. su1-se1	Down
Zm00001d035206		92.1077	-1.04948	0.204915	-5.12156	3.03e-07	4.37e-05	sh2 vs. su1-se1	Down
Zm00001d035185		165.984	-1.38161	0.365698	-3.77802	0.000158082	0.00494196	sh2 vs. su1-se1	Down
Zm00001d035178		99.0041	-3.50333	0.853458	-4.10487	4.05e-05	0.00181082	sh2 vs. su1-se1	Down
Zm00001d035143		20.3133	-4.09604	1.37061	-2.98847	0.00280375	0.032648	sh2 vs. su1-se1	Down
Zm00001d035080		11.8946	-2.98647	0.865917	-3.44891	0.000562847	0.0114281	sh2 vs. su1-se1	Down
Zm00001d035013		132.442	-6.44482	0.746435	-8.63413	5.92e-18	5.44e-14	sh2 vs. su1-se1	Down
Zm00001d034863		286.316	-1.07915	0.303886	-3.55116	0.000383537	0.00885348	sh2 vs. su1-se1	Down
Zm00001d034800		4.75121	-5.7799	1.99435	-2.89813	0.00375391	0.0391946	sh2 vs. su1-se1	Down
Zm00001d034782		136.724	-3.81604	0.809507	-4.71403	2.43e-06	0.000220563	sh2 vs. su1-se1	Down
Zm00001d034765		30.3837	-3.73658	1.32816	-2.81336	0.00490271	0.0465024	sh2 vs. su1-se1	Down
Zm00001d034671		19.9366	-1.90382	0.670708	-2.83853	0.00453221	0.0442203	sh2 vs. su1-se1	Down
Zm00001d034615		93.6278	-1.24297	0.380819	-3.26393	0.00109879	0.0175228	sh2 vs. su1-se1	Down
Zm00001d034543		28.5316	-2.46814	0.700909	-3.52134	0.000429368	0.00960955	sh2 vs. su1-se1	Down
Zm00001d034513		203.392	-2.17926	0.607765	-3.5857	0.000336172	0.00817395	sh2 vs. su1-se1	Down
Zm00001d034420		302.795	-1.22576	0.41827	-2.93055	0.00338358	0.0367127	sh2 vs. su1-se1	Down
Zm00001d034225		17.0443	-2.27223	0.814862	-2.78849	0.00529549	0.0488009	sh2 vs. su1-se1	Down
Zm00001d034097		116.016	-3.30147	0.994243	-3.32059	0.000898283	0.015327	sh2 vs. su1-se1	Down
Zm00001d034096		66.9653	-5.02811	0.89438	-5.62189	1.89e-08	4.53e-06	sh2 vs. su1-se1	Down
Zm00001d034095		55.4617	-6.21902	1.31851	-4.7167	2.4e-06	0.000219574	sh2 vs. su1-se1	Down
Zm00001d034088		20.7742	-6.30541	1.82046	-3.46363	0.000532931	0.0109906	sh2 vs. su1-se1	Down
Zm00001d034060		8.83722	-4.35173	1.34415	-3.23754	0.00120566	0.0186825	sh2 vs. su1-se1	Down
Zm00001d034022		65.6957	-1.90528	0.591322	-3.22207	0.00127269	0.0193961	sh2 vs. su1-se1	Down
Zm00001d033989		234.894	-1.26757	0.270159	-4.69193	2.71e-06	0.00023995	sh2 vs. su1-se1	Down
Zm00001d033909		283.33	-2.45656	0.444556	-5.52587	3.28e-08	6.95e-06	sh2 vs. su1-se1	Down
Zm00001d033835		8.24	-4.33859	1.239	-3.50169	0.000462315	0.0100294	sh2 vs. su1-se1	Down
Zm00001d033711		101.518	-1.49384	0.415648	-3.594	0.000325639	0.00801832	sh2 vs. su1-se1	Down
Zm00001d033657		115.559	-6.54391	1.36814	-4.78306	1.73e-06	0.000171234	sh2 vs. su1-se1	Down
Zm00001d033633		559.3	-1.72743	0.374376	-4.61416	3.95e-06	0.000316364	sh2 vs. su1-se1	Down
Zm00001d033623		3435.17	-1.62241	0.441651	-3.67351	0.000239241	0.00654027	sh2 vs. su1-se1	Down
Zm00001d033567		113.621	-1.04486	0.335157	-3.11754	0.0018237	0.0246201	sh2 vs. su1-se1	Down
Zm00001d033546		3.85468	-3.27621	0.961912	-3.40593	0.000659387	0.0126413	sh2 vs. su1-se1	Down
Zm00001d033517		28.61	-5.31811	0.974302	-5.45838	4.8e-08	9.81e-06	sh2 vs. su1-se1	Down
Zm00001d033455		82.63	-5.16961	1.28547	-4.02158	5.78e-05	0.00235796	sh2 vs. su1-se1	Down
Zm00001d033393		40.9347	-5.00976	1.51281	-3.31156	0.00092776	0.0156268	sh2 vs. su1-se1	Down
Zm00001d033273		62.18	-1.25095	0.432853	-2.89	0.00385245	0.0398107	sh2 vs. su1-se1	Down
Zm00001d033187		1600.24	-1.38517	0.46514	-2.97797	0.00290161	0.033322	sh2 vs. su1-se1	Down
Zm00001d033176		18.1402	-1.32308	0.464529	-2.84821	0.00439655	0.0433569	sh2 vs. su1-se1	Down
Zm00001d033150		5.19234	-2.69666	0.749456	-3.59816	0.000320482	0.00793117	sh2 vs. su1-se1	Down
Zm00001d033107		77.9089	-2.25499	0.618277	-3.64722	0.000265093	0.00697463	sh2 vs. su1-se1	Down
Zm00001d033048		2689.16	-1.22906	0.282023	-4.35803	1.31e-05	0.00077085	sh2 vs. su1-se1	Down
Zm00001d033038		52.2812	-1.63518	0.534575	-3.05884	0.00222193	0.0278986	sh2 vs. su1-se1	Down
Zm00001d032906		8.05841	-2.39688	0.843755	-2.84073	0.00450103	0.0440564	sh2 vs. su1-se1	Down
Zm00001d032897		181.606	-1.30289	0.327081	-3.98337	6.79e-05	0.00265883	sh2 vs. su1-se1	Down
Zm00001d032870		56.9514	-1.7615	0.492224	-3.57865	0.000345372	0.00828083	sh2 vs. su1-se1	Down
Zm00001d032869		142.014	-1.53558	0.410203	-3.74347	0.000181494	0.00543949	sh2 vs. su1-se1	Down
Zm00001d032868		21.5214	-1.99733	0.544397	-3.66889	0.000243603	0.00661759	sh2 vs. su1-se1	Down
Zm00001d032795		8.81631	-2.96822	0.997338	-2.97614	0.00291898	0.0333686	sh2 vs. su1-se1	Down
Zm00001d032766		7.31224	-5.0812	1.80429	-2.81618	0.00485982	0.0462707	sh2 vs. su1-se1	Down
Zm00001d032745		12.5767	-1.97616	0.553394	-3.57098	0.000355647	0.00841739	sh2 vs. su1-se1	Down
Zm00001d032737		23.5079	-1.55397	0.504905	-3.07776	0.00208566	0.0267479	sh2 vs. su1-se1	Down
Zm00001d032686		663.52	-1.03457	0.297134	-3.48185	0.000497965	0.0105445	sh2 vs. su1-se1	Down
Zm00001d032562		153.082	-6.54837	1.33018	-4.92291	8.53e-07	9.56e-05	sh2 vs. su1-se1	Down
Zm00001d032536		1650.47	-1.10077	0.326751	-3.36883	0.000754878	0.0136576	sh2 vs. su1-se1	Down
Zm00001d032523		13.4362	-4.03507	1.31733	-3.06307	0.00219076	0.0276725	sh2 vs. su1-se1	Down
Zm00001d032504		168.81	-1.98111	0.540698	-3.66398	0.000248325	0.00670982	sh2 vs. su1-se1	Down
Zm00001d032455		1028.89	-1.58533	0.301386	-5.26013	1.44e-07	2.42e-05	sh2 vs. su1-se1	Down
Zm00001d032363		31.8773	-1.57933	0.416177	-3.79485	0.000147735	0.00473663	sh2 vs. su1-se1	Down
Zm00001d032284		66.1823	-1.55521	0.385026	-4.03922	5.36e-05	0.00222365	sh2 vs. su1-se1	Down
Zm00001d032214		9.98995	-6.51851	1.6762	-3.88886	0.000100716	0.00357866	sh2 vs. su1-se1	Down
Zm00001d032203		16.4505	-2.87974	0.777296	-3.70482	0.000211539	0.00597619	sh2 vs. su1-se1	Down
Zm00001d014510		6.05111	-2.17445	0.679932	-3.19804	0.00138367	0.0205892	sh2 vs. su1-se1	Down
Zm00001d014386		39.7565	-2.09446	0.552452	-3.79121	0.000149914	0.00476769	sh2 vs. su1-se1	Down
Zm00001d032066		12.0994	-6.47439	1.72818	-3.74636	0.000179419	0.0054067	sh2 vs. su1-se1	Down
Zm00001d032055		30.3613	-2.29183	0.804407	-2.84909	0.00438446	0.0432687	sh2 vs. su1-se1	Down
Zm00001d031989		22.5907	-2.02908	0.7238	-2.80337	0.00505713	0.0474038	sh2 vs. su1-se1	Down
Zm00001d031958		110.707	-1.19762	0.263414	-4.54653	5.45e-06	0.000403145	sh2 vs. su1-se1	Down
Zm00001d031927		43.2898	-3.48426	0.674384	-5.16658	2.38e-07	3.61e-05	sh2 vs. su1-se1	Down
Zm00001d031893		391.754	-2.02883	0.339504	-5.97586	2.29e-09	8.2e-07	sh2 vs. su1-se1	Down
Zm00001d031872		53.7067	-1.17038	0.194082	-6.03031	1.64e-09	6.27e-07	sh2 vs. su1-se1	Down
Zm00001d031777		114.208	-1.58098	0.478469	-3.30424	0.000952343	0.0159338	sh2 vs. su1-se1	Down
Zm00001d031555		259.987	-1.08326	0.199399	-5.43263	5.55e-08	1.09e-05	sh2 vs. su1-se1	Down
Zm00001d014134		165.894	-6.10736	1.29925	-4.70067	2.59e-06	0.000233198	sh2 vs. su1-se1	Down
Zm00001d031436		113.429	-1.21729	0.39368	-3.09208	0.00198757	0.0259978	sh2 vs. su1-se1	Down
Zm00001d031403		68.1082	-5.06999	1.03672	-4.89041	1.01e-06	0.000110315	sh2 vs. su1-se1	Down
Zm00001d031379		38.2448	-4.62527	1.46918	-3.1482	0.00164278	0.0228539	sh2 vs. su1-se1	Down
Zm00001d031364		12.5835	-4.97187	1.13952	-4.36312	1.28e-05	0.000760309	sh2 vs. su1-se1	Down
Zm00001d031357		9.21584	-2.1576	0.592312	-3.64268	0.000269817	0.00707192	sh2 vs. su1-se1	Down
Zm00001d031349		80.9588	-4.41631	0.87511	-5.04658	4.5e-07	5.85e-05	sh2 vs. su1-se1	Down
Zm00001d031230		78.7178	-1.37827	0.418214	-3.29561	0.00098208	0.0162344	sh2 vs. su1-se1	Down
Zm00001d031213		158.094	-2.33254	0.689977	-3.38061	0.000723251	0.0133161	sh2 vs. su1-se1	Down
Zm00001d031203		406.249	-3.02004	0.882923	-3.4205	0.000625062	0.0122194	sh2 vs. su1-se1	Down
Zm00001d031158		582.621	-7.14069	1.34588	-5.30559	1.12e-07	2e-05	sh2 vs. su1-se1	Down
Zm00001d031093		29.6295	-6.18662	1.40055	-4.41726	1e-05	0.000643967	sh2 vs. su1-se1	Down
Zm00001d030942		128.367	-1.19708	0.266053	-4.49941	6.81e-06	0.000481777	sh2 vs. su1-se1	Down
Zm00001d030936		41.2363	-7.29493	1.56119	-4.67266	2.97e-06	0.000258615	sh2 vs. su1-se1	Down
Zm00001d030888		596.394	-1.16186	0.254554	-4.56428	5.01e-06	0.000380713	sh2 vs. su1-se1	Down
Zm00001d030855		21164.6	-4.45402	0.578573	-7.69828	1.38e-14	2.11e-11	sh2 vs. su1-se1	Down
Zm00001d030529		77.0307	-2.52804	0.615835	-4.10507	4.04e-05	0.00181082	sh2 vs. su1-se1	Down
Zm00001d030379		15.527	-1.17567	0.395093	-2.97568	0.00292344	0.0334057	sh2 vs. su1-se1	Down
Zm00001d030372		21.6015	-2.03009	0.722084	-2.81143	0.00493212	0.0466108	sh2 vs. su1-se1	Down
Zm00001d030347		44.2572	-1.70324	0.452211	-3.76648	0.000165566	0.00511216	sh2 vs. su1-se1	Down
Zm00001d030235		362.287	-1.20344	0.402148	-2.99253	0.00276674	0.0323389	sh2 vs. su1-se1	Down
Zm00001d030216		38.1031	-8.14171	2.23091	-3.64951	0.000262745	0.00694403	sh2 vs. su1-se1	Down
Zm00001d030213		13.7176	-2.42235	0.69009	-3.51019	0.000447787	0.00984596	sh2 vs. su1-se1	Down
Zm00001d030171		38.8304	-1.73698	0.580041	-2.99458	0.00274822	0.0321633	sh2 vs. su1-se1	Down
Zm00001d030158		212.776	-1.14419	0.286415	-3.99485	6.47e-05	0.00256351	sh2 vs. su1-se1	Down
Zm00001d030110		1622.8	-1.03952	0.129598	-8.02115	1.05e-15	3.14e-12	sh2 vs. su1-se1	Down
Zm00001d030090		54.1234	-1.73304	0.467022	-3.71082	0.000206588	0.00589063	sh2 vs. su1-se1	Down
Zm00001d029913		2407.55	-1.26476	0.396737	-3.1879	0.00143312	0.0209651	sh2 vs. su1-se1	Down
Zm00001d029908		15.6838	-5.78245	1.42387	-4.06107	4.88e-05	0.0020753	sh2 vs. su1-se1	Down
Zm00001d013203		40.7993	-6.03421	1.47989	-4.07748	4.55e-05	0.00197683	sh2 vs. su1-se1	Down
Zm00001d029848		479.117	-1.20974	0.267081	-4.52947	5.91e-06	0.000426813	sh2 vs. su1-se1	Down
Zm00001d029847		2.936	-3.7099	1.08787	-3.41024	0.000649055	0.0125413	sh2 vs. su1-se1	Down
Zm00001d029837		8.61398	-21.5701	2.96684	-7.27038	3.58e-13	3.29e-10	sh2 vs. su1-se1	Down
Zm00001d029721		45.7454	-1.51352	0.451027	-3.35572	0.000791575	0.0141269	sh2 vs. su1-se1	Down
Zm00001d029716		60.0705	-2.42215	0.689561	-3.5126	0.000443744	0.00981971	sh2 vs. su1-se1	Down
Zm00001d029715		131.226	-1.93605	0.363978	-5.31914	1.04e-07	1.88e-05	sh2 vs. su1-se1	Down
Zm00001d029706		110.808	-3.73426	0.651932	-5.72799	1.02e-08	2.69e-06	sh2 vs. su1-se1	Down
Zm00001d029705		139.359	-7.00441	0.901719	-7.76784	7.98e-15	1.38e-11	sh2 vs. su1-se1	Down
Zm00001d029704		87.5081	-2.03867	0.427063	-4.77371	1.81e-06	0.000175197	sh2 vs. su1-se1	Down
Zm00001d029648		72.8839	-5.74935	1.15069	-4.99645	5.84e-07	7.19e-05	sh2 vs. su1-se1	Down
Zm00001d029620		122.387	-1.69296	0.46413	-3.6476	0.000264697	0.00697086	sh2 vs. su1-se1	Down
Zm00001d029604		1444.07	-1.76571	0.411507	-4.29084	1.78e-05	0.000971865	sh2 vs. su1-se1	Down
Zm00001d029572		32.3853	-1.05952	0.277974	-3.81157	0.000138088	0.00452736	sh2 vs. su1-se1	Down
Zm00001d029359		31.0467	-7.84589	1.63479	-4.79932	1.59e-06	0.000160214	sh2 vs. su1-se1	Down
Zm00001d029333		283.267	-2.33924	0.395684	-5.91189	3.38e-09	1.07e-06	sh2 vs. su1-se1	Down
Zm00001d029307		293.428	-5.36111	0.944688	-5.67501	1.39e-08	3.51e-06	sh2 vs. su1-se1	Down
Zm00001d029242		25.1301	-2.60685	0.46151	-5.64851	1.62e-08	3.98e-06	sh2 vs. su1-se1	Down
Zm00001d029164		24.8414	-3.37234	0.641487	-5.25707	1.46e-07	2.45e-05	sh2 vs. su1-se1	Down
Zm00001d029154		21.7009	-3.08997	0.758579	-4.07337	4.63e-05	0.0020058	sh2 vs. su1-se1	Down
Zm00001d029141		93.5161	-2.11289	0.566302	-3.73103	0.000190699	0.0056331	sh2 vs. su1-se1	Down
Zm00001d029126		108.018	-1.76348	0.594282	-2.96742	0.00300314	0.0339506	sh2 vs. su1-se1	Down
Zm00001d029125		2107.49	-1.90835	0.56113	-3.4009	0.00067165	0.0127818	sh2 vs. su1-se1	Down
Zm00001d029049		7.1598	-2.56337	0.779678	-3.28773	0.00101	0.0165176	sh2 vs. su1-se1	Down
Zm00001d028992		149.375	-1.31819	0.273679	-4.81657	1.46e-06	0.000149146	sh2 vs. su1-se1	Down
Zm00001d028965		49.8493	-3.34668	0.77566	-4.31463	1.6e-05	0.000895974	sh2 vs. su1-se1	Down
Zm00001d028711		55.5332	-1.67821	0.463468	-3.62099	0.000293476	0.00752046	sh2 vs. su1-se1	Down
Zm00001d028708		15.6932	-2.45719	0.841698	-2.91933	0.00350787	0.0374893	sh2 vs. su1-se1	Down
Zm00001d028552		7.87223	-6.51337	1.82591	-3.56718	0.00036084	0.00847483	sh2 vs. su1-se1	Down
Zm00001d028428		705.389	-1.15663	0.375218	-3.08255	0.00205232	0.0264186	sh2 vs. su1-se1	Down
Zm00001d028406		146.546	-1.42029	0.349684	-4.06164	4.87e-05	0.00207346	sh2 vs. su1-se1	Down
Zm00001d028400		131.807	-1.54009	0.482249	-3.19356	0.0014053	0.0207766	sh2 vs. su1-se1	Down
Zm00001d028295		8.73729	-6.00556	1.8554	-3.23681	0.00120876	0.0186927	sh2 vs. su1-se1	Down
Zm00001d028287		33.7754	-2.25015	0.716732	-3.13946	0.00169259	0.0233934	sh2 vs. su1-se1	Down
Zm00001d028241		254.795	-1.64185	0.420346	-3.90594	9.39e-05	0.00340833	sh2 vs. su1-se1	Down
Zm00001d028230		29.3823	-3.06693	0.847946	-3.6169	0.000298156	0.00759099	sh2 vs. su1-se1	Down
Zm00001d028165		24.5931	-3.23414	0.947121	-3.41471	0.000638508	0.0124034	sh2 vs. su1-se1	Down
Zm00001d028140		310.025	-4.87549	1.12236	-4.34396	1.4e-05	0.000808909	sh2 vs. su1-se1	Down
Zm00001d028056		134.028	-1.03087	0.322956	-3.19197	0.00141306	0.0208164	sh2 vs. su1-se1	Down
Zm00001d028011		224.901	-1.75627	0.576274	-3.04763	0.00230652	0.0286864	sh2 vs. su1-se1	Down
Zm00001d028001		15.1518	-2.79746	0.935196	-2.9913	0.00277789	0.0324417	sh2 vs. su1-se1	Down
Zm00001d027893		111.368	-1.50138	0.460429	-3.26082	0.0011109	0.0176242	sh2 vs. su1-se1	Down
Zm00001d027861		5726.67	-1.70147	0.355094	-4.79161	1.65e-06	0.000165285	sh2 vs. su1-se1	Down
Zm00001d027834		15.0575	-3.66351	1.25749	-2.91334	0.00357585	0.0379803	sh2 vs. su1-se1	Down
Zm00001d027621		24.8509	-1.6349	0.52333	-3.12403	0.00178392	0.0243144	sh2 vs. su1-se1	Down
Zm00001d027598		25.0847	-1.48414	0.378876	-3.91722	8.96e-05	0.00328439	sh2 vs. su1-se1	Down
Zm00001d027567		49.8567	-4.87428	1.25218	-3.89262	9.92e-05	0.00353611	sh2 vs. su1-se1	Down
Zm00001d027566		63.4376	-9.20079	1.76585	-5.2104	1.88e-07	2.95e-05	sh2 vs. su1-se1	Down
Zm00001d027534		129.875	-1.8561	0.350711	-5.2924	1.21e-07	2.12e-05	sh2 vs. su1-se1	Down
Zm00001d027518		6.78079	-2.87073	0.976151	-2.94086	0.00327297	0.0359545	sh2 vs. su1-se1	Down
Zm00001d027332		2301.53	-2.43123	0.605073	-4.01808	5.87e-05	0.00237984	sh2 vs. su1-se1	Down
Zm00001d027258		116.207	-2.09983	0.609427	-3.44559	0.000569823	0.0115234	sh2 vs. su1-se1	Down
Zm00001d027154		10.2112	-4.97099	1.3519	-3.67703	0.000235963	0.00647384	sh2 vs. su1-se1	Down
Zm00001d010094		54.1499	-3.42519	1.00511	-3.40779	0.000654924	0.0126122	sh2 vs. su1-se1	Down
Zm00001d027041		12.3596	-2.33607	0.704867	-3.31419	0.000919077	0.0155393	sh2 vs. su1-se1	Down
Zm00001d026712		696.835	-1.95786	0.541458	-3.6159	0.000299308	0.00761331	sh2 vs. su1-se1	Down
Zm00001d026652		91.1071	-1.26378	0.349594	-3.61499	0.000300355	0.00762587	sh2 vs. su1-se1	Down
Zm00001d026642		213.587	-1.10138	0.377095	-2.92069	0.00349252	0.0373687	sh2 vs. su1-se1	Down
Zm00001d026632		1996.4	-2.65946	0.448289	-5.93247	2.98e-09	9.8e-07	sh2 vs. su1-se1	Down
Zm00001d026512		9.1191	-3.65199	0.876268	-4.16767	3.08e-05	0.00147825	sh2 vs. su1-se1	Down
Zm00001d026489		55.7624	-2.73259	0.769517	-3.55104	0.000383705	0.00885348	sh2 vs. su1-se1	Down
Zm00001d026445		347.154	-1.03404	0.27704	-3.73245	0.000189626	0.00562209	sh2 vs. su1-se1	Down
Zm00001d026399		37.4826	-24.2841	2.96498	-8.19032	2.61e-16	1.44e-12	sh2 vs. su1-se1	Down
Zm00001d026383		25.2157	-3.37203	1.20996	-2.78689	0.00532163	0.0489928	sh2 vs. su1-se1	Down
Zm00001d026369		107.795	-1.51276	0.386485	-3.91416	9.07e-05	0.00331755	sh2 vs. su1-se1	Down
Zm00001d026298		78.1476	-1.57836	0.499319	-3.16103	0.0015721	0.0221613	sh2 vs. su1-se1	Down
Zm00001d026177		22.2912	-5.59195	1.17453	-4.76099	1.93e-06	0.000184436	sh2 vs. su1-se1	Down
Zm00001d026130		11.8737	-1.59333	0.508107	-3.13582	0.00171374	0.0236029	sh2 vs. su1-se1	Down
Zm00001d026070		62.6962	-2.15019	0.616446	-3.48803	0.000486585	0.0103763	sh2 vs. su1-se1	Down
Zm00001d026012		55.0341	-1.78629	0.392181	-4.55475	5.24e-06	0.000394038	sh2 vs. su1-se1	Down
Zm00001d025958		118.347	-1.07258	0.257427	-4.16653	3.09e-05	0.00148046	sh2 vs. su1-se1	Down
Zm00001d025943		19.6877	-2.37556	0.826856	-2.873	0.00406597	0.0413694	sh2 vs. su1-se1	Down
Zm00001d025933		576.322	-1.22504	0.417392	-2.935	0.00333551	0.0364287	sh2 vs. su1-se1	Down
Zm00001d025932		310.367	-1.77953	0.625551	-2.84474	0.0044448	0.0436372	sh2 vs. su1-se1	Down
Zm00001d025931		152.262	-3.35078	1.17909	-2.84182	0.00448563	0.0439681	sh2 vs. su1-se1	Down
Zm00001d025892		382.696	-1.29021	0.259597	-4.97006	6.69e-07	7.99e-05	sh2 vs. su1-se1	Down
Zm00001d025846		158.703	-1.98092	0.543903	-3.64204	0.000270487	0.00707604	sh2 vs. su1-se1	Down
Zm00001d025827		43.2704	-1.78531	0.342065	-5.21922	1.8e-07	2.83e-05	sh2 vs. su1-se1	Down
Zm00001d025798		157.603	-1.03105	0.259847	-3.96793	7.25e-05	0.00280971	sh2 vs. su1-se1	Down
Zm00001d025756		34.7807	-1.01483	0.275711	-3.68079	0.000232513	0.00641108	sh2 vs. su1-se1	Down
Zm00001d025707		352.207	-2.26505	0.482209	-4.69723	2.64e-06	0.000236082	sh2 vs. su1-se1	Down
Zm00001d025706		343.629	-1.31437	0.414434	-3.17147	0.00151669	0.021657	sh2 vs. su1-se1	Down
Zm00001d025696		27.2512	-1.858	0.437374	-4.24808	2.16e-05	0.00112172	sh2 vs. su1-se1	Down
Zm00001d025662		9.50638	-3.86667	1.37898	-2.80401	0.00504721	0.0473881	sh2 vs. su1-se1	Down
Zm00001d025533		28.9005	-2.36885	0.814366	-2.90882	0.0036279	0.0384001	sh2 vs. su1-se1	Down
Zm00001d025526		77.3847	-1.25923	0.376988	-3.34025	0.000837042	0.0146576	sh2 vs. su1-se1	Down
Zm00001d025362		95.4258	-1.23144	0.243393	-5.05949	4.2e-07	5.57e-05	sh2 vs. su1-se1	Down
Zm00001d025333		51.6638	-1.83688	0.606592	-3.02819	0.00246024	0.0298707	sh2 vs. su1-se1	Down
Zm00001d025299		17.6244	-3.88455	1.19223	-3.25822	0.00112113	0.0177085	sh2 vs. su1-se1	Down
Zm00001d025278		934.642	-1.6898	0.334249	-5.05551	4.29e-07	5.64e-05	sh2 vs. su1-se1	Down
Zm00001d025247		49.7611	-2.17199	0.39134	-5.55014	2.85e-08	6.3e-06	sh2 vs. su1-se1	Down
Zm00001d025213		5.87301	-5.42481	1.89389	-2.86437	0.00417837	0.0419862	sh2 vs. su1-se1	Down
Zm00001d025195		125.847	-1.45167	0.449158	-3.23197	0.00122939	0.0188951	sh2 vs. su1-se1	Down
Zm00001d025103		738.077	-1.09996	0.342573	-3.21086	0.00132339	0.0199071	sh2 vs. su1-se1	Down
Zm00001d025059		35247.5	-1.9649	0.474693	-4.13931	3.48e-05	0.00163076	sh2 vs. su1-se1	Down
Zm00001d025031		32.6286	-2.39812	0.681733	-3.51768	0.000435335	0.00968804	sh2 vs. su1-se1	Down
Zm00001d025025		495.422	-1.01384	0.30004	-3.37902	0.00072745	0.013372	sh2 vs. su1-se1	Down
Zm00001d024996		190.515	-3.27235	0.668342	-4.89621	9.77e-07	0.000108191	sh2 vs. su1-se1	Down
Zm00001d024961		6.20225	-3.62161	1.25309	-2.89015	0.00385058	0.0398096	sh2 vs. su1-se1	Down
Zm00001d024960		28.7648	-5.52931	1.53133	-3.61079	0.000305263	0.00769379	sh2 vs. su1-se1	Down
Zm00001d024839		351.865	-2.06548	0.475226	-4.34631	1.38e-05	0.000803654	sh2 vs. su1-se1	Down
Zm00001d024821		20.5799	-3.11393	0.924447	-3.36842	0.000755996	0.01366	sh2 vs. su1-se1	Down
Zm00001d024771		67.6341	-2.37774	0.441458	-5.38612	7.2e-08	1.35e-05	sh2 vs. su1-se1	Down
Zm00001d024768		19.9268	-1.46806	0.511207	-2.87176	0.00408194	0.041419	sh2 vs. su1-se1	Down
Zm00001d024767		1118.45	-1.66837	0.40992	-4.06998	4.7e-05	0.00202248	sh2 vs. su1-se1	Down
Zm00001d024753		244.219	-4.8493	0.727722	-6.66368	2.67e-11	1.57e-08	sh2 vs. su1-se1	Down
Zm00001d024734		630.891	-1.48124	0.464265	-3.19051	0.00142023	0.020852	sh2 vs. su1-se1	Down
Zm00001d024711		1525.81	-5.48529	0.920368	-5.95988	2.52e-09	8.7e-07	sh2 vs. su1-se1	Down
Zm00001d024560		52.9388	-5.89012	1.06554	-5.52784	3.24e-08	6.93e-06	sh2 vs. su1-se1	Down
Zm00001d024477		10.9234	-6.00368	2.11407	-2.83986	0.0045133	0.0441028	sh2 vs. su1-se1	Down
Zm00001d024424		71.7453	-1.01296	0.312845	-3.23791	0.00120408	0.0186727	sh2 vs. su1-se1	Down
Zm00001d024411		4.4077	-4.30398	1.37645	-3.12688	0.00176672	0.0241396	sh2 vs. su1-se1	Down
Zm00001d024388		25.3964	-23.762	2.96525	-8.01352	1.11e-15	3.14e-12	sh2 vs. su1-se1	Down
Zm00001d024303		1579.37	-1.91203	0.603014	-3.17079	0.00152027	0.0216744	sh2 vs. su1-se1	Down
Zm00001d006297		64.3631	-1.28123	0.364039	-3.51948	0.000432387	0.0096498	sh2 vs. su1-se1	Down
Zm00001d024252		13.1588	-1.80618	0.608294	-2.96925	0.00298532	0.0337991	sh2 vs. su1-se1	Down
Zm00001d024211		146.155	-26.1498	2.1644	-12.0818	1.32e-33	1.82e-29	sh2 vs. su1-se1	Down
Zm00001d024210		288.013	-6.24469	1.51093	-4.13303	3.58e-05	0.00167281	sh2 vs. su1-se1	Down
Zm00001d024207		87.9303	-6.19935	1.62542	-3.814	0.000136733	0.00449899	sh2 vs. su1-se1	Down
Zm00001d024101		9.74891	-1.36036	0.466524	-2.91594	0.00354615	0.0377522	sh2 vs. su1-se1	Down
Zm00001d024071		890.359	-1.30332	0.341468	-3.81681	0.000135189	0.00447486	sh2 vs. su1-se1	Down
Zm00001d024053		59.5303	-1.99902	0.684311	-2.92121	0.00348675	0.0373215	sh2 vs. su1-se1	Down
Zm00001d023985		8.17822	-7.30384	2.22865	-3.27725	0.00104824	0.0169619	sh2 vs. su1-se1	Down
Zm00001d023984		306.777	-4.87853	0.840846	-5.80194	6.56e-09	1.86e-06	sh2 vs. su1-se1	Down
Zm00001d023933		368.501	-1.80279	0.565175	-3.18979	0.00142376	0.0208816	sh2 vs. su1-se1	Down
Zm00001d023887		23.7326	-1.75994	0.452815	-3.88667	0.000101628	0.00360177	sh2 vs. su1-se1	Down
Zm00001d023840		5.08714	-5.21449	1.57856	-3.30332	0.000955482	0.015967	sh2 vs. su1-se1	Down
Zm00001d023811		209.121	-8.09058	1.3996	-5.78066	7.44e-09	2.09e-06	sh2 vs. su1-se1	Down
Zm00001d023779		269.102	-2.20043	0.564708	-3.89658	9.76e-05	0.00350728	sh2 vs. su1-se1	Down
Zm00001d023774		248.606	-2.5638	0.759625	-3.37509	0.000737926	0.0134836	sh2 vs. su1-se1	Down
Zm00001d023769		99.8749	-4.60018	1.47445	-3.11992	0.00180899	0.0244866	sh2 vs. su1-se1	Down
Zm00001d023768		159.993	-5.1374	1.19963	-4.2825	1.85e-05	0.000998534	sh2 vs. su1-se1	Down
Zm00001d023694		596.73	-2.57566	0.448325	-5.74507	9.19e-09	2.46e-06	sh2 vs. su1-se1	Down
Zm00001d023625		61.302	-1.81319	0.553964	-3.27313	0.00106365	0.0171308	sh2 vs. su1-se1	Down
Zm00001d023562		7.58834	-4.14697	1.29217	-3.2093	0.00133059	0.019977	sh2 vs. su1-se1	Down
Zm00001d023461		24.5539	-1.7644	0.540541	-3.26414	0.00109797	0.0175228	sh2 vs. su1-se1	Down
Zm00001d023387		218.816	-2.99208	0.783181	-3.82042	0.000133223	0.00442042	sh2 vs. su1-se1	Down
Zm00001d023343		14001.3	-2.38147	0.412991	-5.76639	8.1e-09	2.21e-06	sh2 vs. su1-se1	Down
Zm00001d023090		193.068	-5.85385	1.31849	-4.43981	9e-06	0.000592513	sh2 vs. su1-se1	Down
Zm00001d022965		9.61616	-6.13433	1.70246	-3.60321	0.000314307	0.0078358	sh2 vs. su1-se1	Down
Zm00001d022886		17.0138	-2.38051	0.850717	-2.79823	0.00513827	0.0478964	sh2 vs. su1-se1	Down
Zm00001d022846		23.9622	-6.82566	1.09494	-6.23382	4.55e-10	1.82e-07	sh2 vs. su1-se1	Down
Zm00001d022845		14.5606	-6.0971	1.28229	-4.75486	1.99e-06	0.000189465	sh2 vs. su1-se1	Down
Zm00001d022637		609.362	-2.1123	0.437104	-4.83248	1.35e-06	0.000141168	sh2 vs. su1-se1	Down
[truncated: 1,385 more rows]

## Sheet: Table S3
Table S3 KEGG enrichment of differentially expressed genes.
ID	Description	GeneRatio	BgRatio	pvalue	qvalue	Count	Pathway	Groups
zma00280	Valine, leucine and isoleucine degradation	5/91	55/6616	0.000891764	0.0328544	5	Amino acid metabolism	sh2 vs. su1
zma00500	Starch and sucrose metabolism	10/91	178/6616	0.0001504	0.0110821	10	Carbohydrate metabolism	sh2 vs. su1
zma00280	Valine, leucine and isoleucine degradation	12/301	55/6616	4.76288e-06	0.000182441	12	Amino acid metabolism	sh2 vs. su1-se1
zma00500	Starch and sucrose metabolism	23/301	178/6616	4.88235e-06	0.000182441	23	Carbohydrate metabolism	sh2 vs. su1-se1
zma00941	Flavonoid biosynthesis	11/301	47/6616	5.7773e-06	0.000182441	11	Biosynthesis of other secondary metabolites	sh2 vs. su1-se1
zma00640	Propanoate metabolism	9/301	36/6616	2.35205e-05	0.000557065	9	Carbohydrate metabolism	sh2 vs. su1-se1
zma00410	beta-Alanine metabolism	10/301	47/6616	3.77864e-05	0.000715952	10	Metabolism of other amino acids	sh2 vs. su1-se1
zma00062	Fatty acid elongation	8/301	42/6616	0.00050967	0.00804743	8	Lipid metabolism	sh2 vs. su1-se1
zma00591	Linoleic acid metabolism	5/301	17/6616	0.000742185	0.00996872	5	Lipid metabolism	sh2 vs. su1-se1
zma01040	Biosynthesis of unsaturated fatty acids	7/301	35/6616	0.000841803	0.00996872	7	Lipid metabolism	sh2 vs. su1-se1
zma00940	Phenylpropanoid biosynthesis	20/301	205/6616	0.000980299	0.0103189	20	Biosynthesis of other secondary metabolites	sh2 vs. su1-se1
zma01200	Carbon metabolism	28/301	338/6616	0.00140724	0.0133317	28	Global and overview maps	sh2 vs. su1-se1
zma00945	Stilbenoid, diarylheptanoid and gingerol biosynthesis	6/301	31/6616	0.00236852	0.0203987	6	Biosynthesis of other secondary metabolites	sh2 vs. su1-se1
zma00010	Glycolysis / Gluconeogenesis	16/301	166/6616	0.00349335	0.0275791	16	Carbohydrate metabolism	sh2 vs. su1-se1
zma00999	Biosynthesis of various plant secondary metabolites	9/301	74/6616	0.0060588	0.0441532	9	Biosynthesis of other secondary metabolites	sh2 vs. su1-se1
zma00591	Linoleic acid metabolism	3/156	17/6616	0.00685834	0.0105161	3	Linoleic acid metabolism	su1-se1 vs. su1
zma00592	alpha-Linolenic acid metabolism	6/156	52/6616	0.00129713	0.0323145	6	Lipid metabolism	su1-se1 vs. su1
zma00940	Phenylpropanoid biosynthesis	14/156	205/6616	0.000316275	0.0236374	14	Biosynthesis of other secondary metabolites	su1-se1 vs. su1

## Sheet: Table S4
Table S4 Gene Ontology (GO) enrichment of differentially expressed genes.
Ontology	Id	Description	Generatio	Bgratio	Pvalue	Qvalue	Count	Group
BP	GO:0009266	response to temperature stimulus	12/171	146/10755	3.44878e-06	0.00188049	12	sh2 vs. su1
BP	GO:0005982	starch metabolic process	7/171	47/10755	8.36102e-06	0.00227948	7	sh2 vs. su1
BP	GO:0005978	glycogen biosynthetic process	4/171	11/10755	1.86635e-05	0.00339217	4	sh2 vs. su1
BP	GO:0005977	glycogen metabolic process	4/171	13/10755	3.94421e-05	0.00377634	4	sh2 vs. su1
BP	GO:0006112	energy reserve metabolic process	4/171	13/10755	3.94421e-05	0.00377634	4	sh2 vs. su1
BP	GO:0009408	response to heat	8/171	81/10755	4.15543e-05	0.00377634	8	sh2 vs. su1
BP	GO:0006457	protein folding	12/171	195/10755	6.38786e-05	0.00497581	12	sh2 vs. su1
BP	GO:0009651	response to salt stress	7/171	72/10755	0.000140313	0.00956342	7	sh2 vs. su1
BP	GO:0019252	starch biosynthetic process	5/171	33/10755	0.000158571	0.00960701	5	sh2 vs. su1
BP	GO:0006970	response to osmotic stress	7/171	84/10755	0.000367802	0.0200549	7	sh2 vs. su1
BP	GO:0009250	glucan biosynthetic process	7/171	93/10755	0.0006827	0.033841	7	sh2 vs. su1
BP	GO:0051259	protein complex oligomerization	4/171	29/10755	0.00107426	0.0488129	4	sh2 vs. su1
MF	GO:0045735	nutrient reservoir activity	6/218	25/14236	1.67149e-06	0.000416993	6	sh2 vs. su1
MF	GO:0051082	unfolded protein binding	9/218	119/14236	8.84425e-05	0.011032	9	sh2 vs. su1
MF	GO:0004867	serine-type endopeptidase inhibitor activity	4/218	24/14236	0.000446839	0.0371582	4	sh2 vs. su1
BP	GO:0009083	branched-chain amino acid catabolic process	7/549	10/10755	9.127e-08	8.32958e-05	7	sh2 vs. su1-se1
BP	GO:0009063	amino acid catabolic process	13/549	52/10755	1.40145e-06	0.000639506	13	sh2 vs. su1-se1
BP	GO:0032787	monocarboxylic acid metabolic process	32/549	265/10755	4.87369e-06	0.00148263	32	sh2 vs. su1-se1
BP	GO:0016054	organic acid catabolic process	15/549	86/10755	2.58862e-05	0.00407377	15	sh2 vs. su1-se1
BP	GO:1901606	alpha-amino acid catabolic process	11/549	49/10755	2.74848e-05	0.00407377	11	sh2 vs. su1-se1
BP	GO:0046395	carboxylic acid catabolic process	14/549	77/10755	2.95761e-05	0.00407377	14	sh2 vs. su1-se1
BP	GO:0016052	carbohydrate catabolic process	26/549	213/10755	3.12463e-05	0.00407377	26	sh2 vs. su1-se1
BP	GO:0009611	response to wounding	10/549	43/10755	4.6043e-05	0.00525254	10	sh2 vs. su1-se1
BP	GO:0044282	small molecule catabolic process	18/549	129/10755	9.29273e-05	0.00814011	18	sh2 vs. su1-se1
BP	GO:0044262	cellular carbohydrate metabolic process	33/549	321/10755	9.6193e-05	0.00814011	33	sh2 vs. su1-se1
BP	GO:0006952	defense response	36/549	363/10755	9.81132e-05	0.00814011	36	sh2 vs. su1-se1
BP	GO:0042742	defense response to bacterium	11/549	58/10755	0.000141494	0.010761	11	sh2 vs. su1-se1
BP	GO:0036293	response to decreased oxygen levels	5/549	12/10755	0.000199758	0.0130218	5	sh2 vs. su1-se1
BP	GO:0070482	response to oxygen levels	5/549	12/10755	0.000199758	0.0130218	5	sh2 vs. su1-se1
BP	GO:0006081	cellular aldehyde metabolic process	8/549	34/10755	0.00024449	0.0148753	8	sh2 vs. su1-se1
BP	GO:0031407	oxylipin metabolic process	6/549	20/10755	0.000360844	0.018879	6	sh2 vs. su1-se1
BP	GO:0031408	oxylipin biosynthetic process	6/549	20/10755	0.000360844	0.018879	6	sh2 vs. su1-se1
BP	GO:0009081	branched-chain amino acid metabolic process	8/549	36/10755	0.000372355	0.018879	8	sh2 vs. su1-se1
BP	GO:0072330	monocarboxylic acid biosynthetic process	17/549	135/10755	0.000500244	0.0240284	17	sh2 vs. su1-se1
BP	GO:0044550	secondary metabolite biosynthetic process	8/549	41/10755	0.000938971	0.0428467	8	sh2 vs. su1-se1
BP	GO:0005986	sucrose biosynthetic process	4/549	10/10755	0.00110191	0.0478874	4	sh2 vs. su1-se1
CC	GO:0000786	nucleosome	18/558	82/12108	2.49448e-08	3.51853e-06	18	sh2 vs. su1-se1
CC	GO:0044815	DNA packaging complex	19/558	99/12108	1.01971e-07	7.19165e-06	19	sh2 vs. su1-se1
CC	GO:0032993	protein-DNA complex	19/558	108/12108	4.25828e-07	2.00214e-05	19	sh2 vs. su1-se1
CC	GO:0000785	chromatin	19/558	126/12108	4.7311e-06	0.000166834	19	sh2 vs. su1-se1
CC	GO:0005576	extracellular region	44/558	497/12108	2.33578e-05	0.000658935	44	sh2 vs. su1-se1
CC	GO:0005694	chromosome	23/558	227/12108	0.000327097	0.00768964	23	sh2 vs. su1-se1
MF	GO:0004867	serine-type endopeptidase inhibitor activity	11/752	24/14236	1.10262e-08	4.38726e-06	11	sh2 vs. su1-se1
MF	GO:0004866	endopeptidase inhibitor activity	12/752	38/14236	3.28326e-07	3.26598e-05	12	sh2 vs. su1-se1
MF	GO:0030414	peptidase inhibitor activity	12/752	38/14236	3.28326e-07	3.26598e-05	12	sh2 vs. su1-se1
MF	GO:0061135	endopeptidase regulator activity	12/752	38/14236	3.28326e-07	3.26598e-05	12	sh2 vs. su1-se1
MF	GO:0061134	peptidase regulator activity	12/752	39/14236	4.51629e-07	3.59401e-05	12	sh2 vs. su1-se1
MF	GO:0046982	protein heterodimerization activity	18/752	110/14236	1.70719e-05	0.00113214	18	sh2 vs. su1-se1
MF	GO:0016705	oxidoreductase activity, acting on paired donors, with incorporation or reduction of molecular oxygen	31/752	285/14236	0.000109246	0.00620979	31	sh2 vs. su1-se1
MF	GO:0004553	hydrolase activity, hydrolyzing O-glycosyl compounds	34/752	329/14236	0.000141728	0.0070491	34	sh2 vs. su1-se1
MF	GO:0004857	enzyme inhibitor activity	18/752	137/14236	0.000316098	0.0139748	18	sh2 vs. su1-se1
MF	GO:0030246	carbohydrate binding	23/752	200/14236	0.000370173	0.014729	23	sh2 vs. su1-se1
MF	GO:0046983	protein dimerization activity	39/752	419/14236	0.000419985	0.0151918	39	sh2 vs. su1-se1
MF	GO:0020037	heme binding	35/752	366/14236	0.000500021	0.0154831	35	sh2 vs. su1-se1
MF	GO:0016798	hydrolase activity, acting on glycosyl bonds	36/752	381/14236	0.00052321	0.0154831	36	sh2 vs. su1-se1
MF	GO:0008970	phospholipase A1 activity	5/752	14/14236	0.000544776	0.0154831	5	sh2 vs. su1-se1
MF	GO:0010333	terpene synthase activity	7/752	31/14236	0.000963138	0.0246452	7	sh2 vs. su1-se1
MF	GO:0016717	oxidoreductase activity, acting on paired donors, with oxidation of a pair of donors resulting in the reduction of molecular oxygen to two molecules of water	6/752	23/14236	0.000991022	0.0246452	6	sh2 vs. su1-se1
MF	GO:0046906	tetrapyrrole binding	36/752	401/14236	0.00131893	0.0308704	36	sh2 vs. su1-se1
MF	GO:0004497	monooxygenase activity	26/752	267/14236	0.00195993	0.0413395	26	sh2 vs. su1-se1
MF	GO:0004675	transmembrane receptor protein serine/threonine kinase activity	6/752	26/14236	0.00197401	0.0413395	6	sh2 vs. su1-se1
BP	GO:0016998	cell wall macromolecule catabolic process	7/297	28/10755	8.20523e-06	0.00266786	7	su1-se1 vs. su1
BP	GO:0006952	defense response	26/297	363/10755	8.21546e-06	0.00266786	26	su1-se1 vs. su1
BP	GO:0000272	polysaccharide catabolic process	14/297	135/10755	2.09263e-05	0.00453037	14	su1-se1 vs. su1
BP	GO:0030243	cellulose metabolic process	9/297	64/10755	6.00229e-05	0.0086682	9	su1-se1 vs. su1
BP	GO:0005976	polysaccharide metabolic process	22/297	317/10755	6.67325e-05	0.0086682	22	su1-se1 vs. su1
BP	GO:0051273	beta-glucan metabolic process	9/297	70/10755	0.000122627	0.0121826	9	su1-se1 vs. su1
BP	GO:0006022	aminoglycan metabolic process	5/297	19/10755	0.000131304	0.0121826	5	su1-se1 vs. su1
BP	GO:0009611	response to wounding	7/297	43/10755	0.000156568	0.0127108	7	su1-se1 vs. su1
BP	GO:0016052	carbohydrate catabolic process	16/297	213/10755	0.000274116	0.0197813	16	su1-se1 vs. su1
BP	GO:0008202	steroid metabolic process	8/297	64/10755	0.000355379	0.0220593	8	su1-se1 vs. su1
BP	GO:1901136	carbohydrate derivative catabolic process	6/297	36/10755	0.000408337	0.0220593	6	su1-se1 vs. su1
BP	GO:0009833	plant-type primary cell wall biogenesis	4/297	14/10755	0.000458241	0.0220593	4	su1-se1 vs. su1
BP	GO:0000281	mitotic cytokinesis	4/297	15/10755	0.000611369	0.0220593	4	su1-se1 vs. su1
BP	GO:0006026	aminoglycan catabolic process	4/297	15/10755	0.000611369	0.0220593	4	su1-se1 vs. su1
BP	GO:0006030	chitin metabolic process	4/297	15/10755	0.000611369	0.0220593	4	su1-se1 vs. su1
BP	GO:0006032	chitin catabolic process	4/297	15/10755	0.000611369	0.0220593	4	su1-se1 vs. su1
BP	GO:0046348	amino sugar catabolic process	4/297	15/10755	0.000611369	0.0220593	4	su1-se1 vs. su1
BP	GO:1901072	glucosamine-containing compound catabolic process	4/297	15/10755	0.000611369	0.0220593	4	su1-se1 vs. su1
BP	GO:0061640	cytoskeleton-dependent cytokinesis	4/297	16/10755	0.000797557	0.0257813	4	su1-se1 vs. su1
BP	GO:0071554	cell wall organization or biogenesis	19/297	305/10755	0.000803322	0.0257813	19	su1-se1 vs. su1
BP	GO:0044264	cellular polysaccharide metabolic process	15/297	214/10755	0.00087198	0.0257813	15	su1-se1 vs. su1
BP	GO:0042744	hydrogen peroxide catabolic process	11/297	129/10755	0.000873303	0.0257813	11	su1-se1 vs. su1
BP	GO:0042743	hydrogen peroxide metabolic process	11/297	131/10755	0.000992062	0.0280138	11	su1-se1 vs. su1
BP	GO:0044262	cellular carbohydrate metabolic process	19/297	321/10755	0.00146808	0.0397284	19	su1-se1 vs. su1
BP	GO:0050832	defense response to fungus	7/297	63/10755	0.00167964	0.0435827	7	su1-se1 vs. su1
BP	GO:0044036	cell wall macromolecule metabolic process	10/297	120/10755	0.00176678	0.0435827	10	su1-se1 vs. su1
BP	GO:0031407	oxylipin metabolic process	4/297	20/10755	0.00194604	0.0435827	4	su1-se1 vs. su1
BP	GO:0031408	oxylipin biosynthetic process	4/297	20/10755	0.00194604	0.0435827	4	su1-se1 vs. su1
BP	GO:1901071	glucosamine-containing compound metabolic process	4/297	20/10755	0.00194604	0.0435827	4	su1-se1 vs. su1
BP	GO:0009751	response to salicylic acid	5/297	34/10755	0.00223884	0.0484689	5	su1-se1 vs. su1
BP	GO:0072593	reactive oxygen species metabolic process	11/297	146/10755	0.00237737	0.0486987	11	su1-se1 vs. su1
BP	GO:0006073	cellular glucan metabolic process	12/297	168/10755	0.00239942	0.0486987	12	su1-se1 vs. su1
MF	GO:0004867	serine-type endopeptidase inhibitor activity	8/424	24/14236	2.80412e-07	7.50462e-05	8	su1-se1 vs. su1
MF	GO:0020037	heme binding	30/424	366/14236	5.42761e-07	7.50462e-05	30	su1-se1 vs. su1
MF	GO:0004866	endopeptidase inhibitor activity	9/424	38/14236	1.28226e-06	7.50462e-05	9	su1-se1 vs. su1
MF	GO:0030414	peptidase inhibitor activity	9/424	38/14236	1.28226e-06	7.50462e-05	9	su1-se1 vs. su1
MF	GO:0061135	endopeptidase regulator activity	9/424	38/14236	1.28226e-06	7.50462e-05	9	su1-se1 vs. su1
MF	GO:0061134	peptidase regulator activity	9/424	39/14236	1.62347e-06	7.91797e-05	9	su1-se1 vs. su1
MF	GO:0046906	tetrapyrrole binding	30/424	401/14236	3.58511e-06	0.000149874	30	su1-se1 vs. su1
MF	GO:0016705	oxidoreductase activity, acting on paired donors, with incorporation or reduction of molecular oxygen	23/424	285/14236	1.50081e-05	0.000548982	23	su1-se1 vs. su1
MF	GO:0004497	monooxygenase activity	21/424	267/14236	5.12535e-05	0.00166649	21	su1-se1 vs. su1
MF	GO:0005506	iron ion binding	21/424	282/14236	0.000112022	0.00327811	21	su1-se1 vs. su1
MF	GO:0004553	hydrolase activity, hydrolyzing O-glycosyl compounds	23/424	329/14236	0.000138437	0.00368283	23	su1-se1 vs. su1
MF	GO:0004601	peroxidase activity	14/424	165/14236	0.000421424	0.00870283	14	su1-se1 vs. su1
MF	GO:0016209	antioxidant activity	16/424	205/14236	0.000430107	0.00870283	16	su1-se1 vs. su1
MF	GO:0016798	hydrolase activity, acting on glycosyl bonds	24/424	381/14236	0.000469418	0.00870283	24	su1-se1 vs. su1
MF	GO:0016759	cellulose synthase activity	5/424	23/14236	0.000494115	0.00870283	5	su1-se1 vs. su1
MF	GO:0016760	cellulose synthase (UDP-forming) activity	5/424	23/14236	0.000494115	0.00870283	5	su1-se1 vs. su1
MF	GO:0016684	oxidoreductase activity, acting on peroxide as acceptor	14/424	168/14236	0.000505578	0.00870283	14	su1-se1 vs. su1
MF	GO:0004857	enzyme inhibitor activity	12/424	137/14236	0.000807225	0.0131233	12	su1-se1 vs. su1
MF	GO:0016835	carbon-oxygen lyase activity	11/424	124/14236	0.00118813	0.0182992	11	su1-se1 vs. su1
MF	GO:0010333	terpene synthase activity	5/424	31/14236	0.00205155	0.0300175	5	su1-se1 vs. su1
MF	GO:0016709	oxidoreductase activity, acting on paired donors, with incorporation or reduction of molecular oxygen, NAD(P)H as one donor, and incorporation of one atom of oxygen	7/424	65/14236	0.00310969	0.043333	7	su1-se1 vs. su1

## Sheet: Table S5
Table S5 Contents of 223 metabolites in 24 sweet corn lines.
Sample	Group	Meso-erythritol	Arabinose	Xylitol	Rhamnose	Fructose	Mannitol	Glucose	Methyl-glucopyranoside	Myo-Inositol	Glucose-6-phosphate	Sucrose	Cellobiose	Maltose	Trehalose	Gentiobiose	Galactinol	Raffinose	Alanine	Aminobutyric acid	Valine	Leucine	Isoleucine	Glycine	Proline	Serine	Threonine	beta-alanine	Homoserine	trans-4-hydroxy-L-proline	gamma-aminobutyrate	Aspartic acid	Norvaline	Methionine	Cysteine	Arginine	Glutamine	Glutamic acid	Phenylalanine	Asparagine	Ornithine	Lysine	Tyrosine	Pyruvic acid	Oxalacetic acid	Malonic acid	Glyceric acid	Succinic acid	Fumaric acid
C213C	su1	1.36843	0.0661881	0.0758658	0.0407889	48.0946	0.399835	76.9147	0.0832782	4.83922	2.80979	148.543	0.151689	5.88226	0.238781	0.647021	7.98896	0.82522	38.3457	0.148179	3.94812	1.54732	0.983802	2.27368	18.1906	6.80008	1.79701	1.09994	0.622797	0.030983	5.03187	8.14125	0.0476941	1.08001	0.116055	0.071057	18.12	18.8913	0.456264	1.43817	0.025402	1.95288	1.45135	0.0587326	0.401325	0.173048	0.14841	7.18837	0.386631
C222C	su1	1.50135	0.169199	0.492669	0.24943	44.5982	0.928846	56.0145	0.0522464	6.81153	0.538621	133.772	0.0439955	2.58655	0.426866	12.7016	3.61858	1.5851	19.9923	0.119849	3.31346	1.96864	1.29261	3.83114	10.3773	4.3444	1.21903	1.0455	0.268711	0.0212982	15.3304	5.23137	0.0201791	0.54784	0.281382	0.0254288	8.11747	7.04602	0.852299	0.377493	0.03274	1.39913	3.07662	0.050069	0.294778	0.481763	0.109766	19.2018	1.94401
C224C	su1	1.34455	0.0603412	0.0393008	0.0173	45.9233	0.392076	67.024	0.047472	3.48514	1.61511	163.705	0.485316	8.19997	0.201054	1.55771	5.62337	0.125937	41.9596	0.121635	4.66928	1.3542	0.754894	2.29852	11.8291	5.74565	1.62074	0.436687	0.454501	0.016719	6.14584	13.5436	0.0777855	0.69392	0.0918408	0.0320994	16.2443	22.8337	0.613632	2.73231	0.0151221	1.76493	1.05107	0.0515952	0.394828	0.0986177	0.151368	10.9301	0.353104
C227C	su1	1.1534	0.0699971	0.0724347	0.04192	39.612	0.583295	65.3566	0.0305263	5.54753	2.25943	150.012	0.00725319	7.18304	0.396418	0.640622	15.2864	0.539151	25.2554	0.154837	13.2042	1.05343	1.35647	1.72866	13.7712	6.98168	1.87171	1.09208	1.49217	0.106938	7.09546	9.07525	0.215897	1.05997	0.135863	0.0582497	6.79295	10.9771	0.299657	0.567249	0.0410362	2.81194	1.45894	0.0610389	0.433798	0.172624	0.130541	6.20422	0.404133
C228C	su1	1.44102	0.137104	0.121523	0.0596566	40.0754	0.766096	71.8663	0.0283613	2.66684	3.77559	136.94	0.0580705	9.78502	0.405667	1.09516	11.3164	0.849145	35.0271	0.163847	3.55296	1.36647	0.964615	1.80404	10.4165	6.56811	1.46037	1.80242	0.974862	0.0430674	8.60436	7.45591	0.550705	0.731853	0.144126	0.0502334	6.82462	14.5746	0.23995	0.790817	0.0331747	2.41018	1.07527	0.0658114	0.509133	0.259329	0.121454	8.1652	0.483972
C230C	su1	2.61807	0.0519499	0.454759	0.0383265	34.2558	0.622235	58.2934	0.00999202	7.09847	2.26215	119.286	0.469399	14.9118	0.325356	2.94932	0.923019	4.33532	38.1929	0.160248	5.32363	1.3233	1.58511	2.49152	17.2996	5.07622	1.83368	0.780943	0.351657	0.0588315	13.6	10.6251	0.0827061	0.798953	0.29231	0.0794635	5.11312	18.8434	0.385592	0.432201	0.0336888	1.34033	1.45313	0.0294627	0.360978	0.162691	0.105036	9.45607	0.468547
C232C	su1	1.40375	0.158478	0.261217	0.0570081	50.9573	1.05885	74.8407	0.0792379	4.94758	2.85362	136.025	1.30572	15.7235	0.328532	1.74119	1.15117	2.35718	40.9031	0.158293	24.4926	1.70502	1.6444	3.22934	10.2515	8.99103	1.83915	0.750896	0.35674	0.0236471	7.58901	10.0175	0.206911	0.414453	0.169625	0.0340685	15.128	17.3809	0.478926	4.36593	0.0197253	1.28256	1.66632	0.102801	0.378621	0.173644	0.197453	14.4222	1.19059
C238C	su1	1.80642	0.221855	0.454001	0.0391998	38.2755	1.11067	67.7276	0.0203182	5.80889	3.06329	122.2	0.266396	15.9233	0.310103	2.46768	3.45242	12.0176	30.6576	0.127547	3.75794	1.41797	1.00383	2.04437	11.0193	3.702	1.15691	0.540463	0.176338	0.0332152	8.62316	9.36429	0.0902344	0.336913	0.223927	0.0237634	4.25616	14.0004	0.506064	0.202378	0.0151944	0.706634	1.55207	0.040428	0.387862	0.319853	0.190373	13.3006	1.45007
C131C	sh2	2.60795	0.0669541	0.0626752	0.455789	51.307	0.538693	76.9098	0.062495	7.7306	5.90816	227.967	0.010777	1.14265	0.992304	14.6428	1.78711	1.30031	26.1045	0.102767	4.61314	2.33763	1.53822	2.23144	13.5109	6.8534	1.25359	0.578576	0.261783	0.0246326	3.44763	5.69032	0.0405555	0.59331	0.0602813	0.0154395	21.159	6.89507	0.735038	0.226745	0.0271566	2.00077	1.61566	0.0620712	0.632395	0.11066	0.164256	7.46422	0.623109
C155C	sh2	1.0778	0.0593201	0.257634	0.0465845	41.9074	1.10281	64.179	0.0820839	14.6004	3.65505	186.266	0.028671	2.90443	0.723444	3.3971	5.96717	0.556224	34.736	0.177682	5.5168	2.2647	1.82785	5.12539	7.95305	7.4715	1.79285	1.62022	0.378651	0.023278	13.956	6.5119	0.258268	1.33762	0.164589	0.026488	13.0688	15.5319	0.601326	0.773867	0.0341475	2.46387	1.35817	0.139413	0.528099	0.220158	0.190482	10.4692	1.31775
C161C	sh2	0.872402	0.149658	0.06535	0.0476853	42.1638	0.699573	77.5025	0.158753	10.9232	8.91078	210.48	0.0136552	1.42404	0.432924	3.91697	4.60502	0.786639	33.6052	0.166109	4.28016	2.62058	2.19296	4.00752	5.22566	8.5316	2.34803	0.445819	0.44302	0.0665563	3.92629	6.74159	0.0308762	1.15971	0.0846503	0.0368069	12.2329	8.30139	0.404909	0.824313	0.0262791	3.61338	4.17475	0.164964	0.507403	0.116311	0.237256	5.68176	1.00124
C162C	sh2	1.05982	0.12708	0.132871	0.0414021	49.4918	0.816487	83.1114	0.430505	10.8209	7.73265	210.938	0.0215482	1.511	0.783032	4.85354	2.4343	0.940237	37.4072	0.274827	5.27167	3.49534	2.33452	4.18123	5.87386	7.78244	2.4435	0.766057	0.831811	0.0666578	4.61707	8.0642	0.0361441	1.79031	0.0680567	0.0378956	21.9548	6.22957	0.33052	2.5156	0.0272125	3.0625	4.204	0.134334	0.547422	0.174339	0.209486	7.1508	1.05606
C274C	sh2	1.62906	0.0425977	0.0470228	0.0329505	42.5436	0.508051	75.4581	0.068728	4.36133	3.86839	266.612	0.0225848	2.23271	0.46576	5.23618	2.98669	1.34686	74.0646	0.477441	6.11089	3.13137	1.34865	5.87203	20.1555	13.6918	2.56208	1.26788	0.589249	0.0272376	5.41766	6.50652	0.149565	1.10686	0.0848106	0.0268528	25.6982	10.0694	0.496335	1.75745	0.0494415	3.22044	1.70407	0.0605611	0.373257	0.245248	0.127016	6.77222	0.675642
C277C	sh2	1.6185	0.117268	0.0573161	0.0145204	38.8742	0.708172	63.9489	0.125186	4.41352	4.29392	177.864	0.0734704	3.09653	0.364533	16.6617	18.4861	0.477702	26.3942	0.139208	4.47715	3.165	1.80466	2.80223	6.9486	8.51866	1.9949	0.596534	0.31737	0.166888	6.55454	5.95535	0.130978	1.21782	0.108403	0.0199719	11.7796	10.4189	0.333027	1.10876	0.0418694	3.40392	2.59684	0.0816007	0.584395	0.277669	0.175471	8.77141	1.34995
C285C	sh2	1.13043	0.0502868	0.207416	0.0454994	45.4976	1.23016	74.9551	0.087156	8.32275	3.19042	188.572	0.0361095	1.94327	0.490355	6.08134	1.22389	0.729271	28.322	0.154562	4.29369	2.29028	1.67139	2.57778	12.6682	5.69914	1.8703	0.59046	0.361944	0.0326711	7.35117	9.86581	0.0970104	0.786584	0.115702	0.0322719	15.2434	14.0123	0.224738	0.682057	0.0269014	1.77196	1.56422	0.0815372	0.442819	0.12222	0.177736	9.76114	1.30547
C64C	sh2	1.67971	0.0651002	0.166759	0.0530703	53.5993	0.502344	85.4727	0.038636	10.2539	7.58233	218.114	0.0183644	1.70522	2.01916	4.93465	1.26418	0.794288	62.1017	0.289	5.57861	3.24805	2.24289	5.02212	11.4636	9.53238	2.51901	0.828737	0.494727	0.0354198	2.62896	3.68352	0.028799	0.432382	0.115248	0.0107912	17.7812	6.54272	0.924266	0.36829	0.0143046	1.56744	2.54157	0.151359	0.432472	0.139564	0.223381	6.37119	0.35871
C174C	su1-se1	3.03819	0.103485	0.293924	0.0291068	58.9225	0.74958	68.3854	0.0296983	5.75938	3.2251	158.495	2.08811	38.5551	0.246509	1.31751	1.27183	0.602816	40.3294	0.158414	4.36031	1.3666	1.6767	3.05363	18.2686	7.10091	1.21657	0.650917	0.29421	0.0256297	7.43437	6.18913	0.109672	0.369539	0.170732	0.0333287	7.00046	15.1603	0.741423	0.24596	0.0251413	2.42828	3.0629	0.0858932	0.360606	0.53484	0.224513	12.8435	1.14935
C265C	su1-se1	0.781929	0.090172	0.0677991	0.0207072	60.4583	0.798466	87.2714	0.10455	5.1407	4.77735	159.781	0.0252635	14.7503	0.800857	2.52112	3.38907	3.10733	21.0445	0.0595389	2.94609	0.829708	0.74033	1.17976	13.2584	4.52819	1.14338	0.263458	0.198514	0.0139895	3.82584	4.49802	0.0588746	0.606372	0.124321	0.0205322	5.10173	6.82168	0.357217	0.134989	0.0209794	0.941268	1.31787	0.0619629	0.49825	0.118738	0.182512	4.61465	0.742689
C266C	su1-se1	1.43942	0.11132	0.0645675	0.0320776	48.0227	0.700359	78.3607	0.130308	4.66876	3.18154	177.249	0.0137139	13.9535	0.34351	1.72979	8.89441	1.69428	16.8325	0.0585659	3.56907	1.74777	1.24738	1.42788	12.2724	7.34341	1.29667	0.347786	0.393174	0.0769085	3.89207	10.1858	0.0397137	1.00737	0.214376	0.0314418	10.8549	8.27449	0.398656	1.99699	0.023867	1.71229	2.18602	0.0758152	0.380309	0.120971	0.19982	5.07095	1.22983
C267C	su1-se1	1.33273	0.0388764	0.0392803	0.0295849	41.3839	0.391763	61.6786	0.064224	5.84661	2.94984	155.723	0.062061	10.3613	0.266567	2.55766	4.55493	1.78023	41.3695	0.249437	6.75545	1.62048	1.55225	2.58898	20.6814	13.2359	3.4575	0.648194	0.52406	0.0200731	7.4357	14.3994	0.0734482	3.20798	0.0960729	0.108797	16.0818	16.6866	0.633374	0.9431	0.0799771	3.38469	1.96394	0.0713617	0.536839	0.152397	0.333398	6.9483	0.677852
C268C	su1-se1	0.685933	0.122401	0.0297348	0.0328169	33.9535	0.489851	61.6391	0.169319	3.75693	3.19631	171.768	0.00929767	6.53816	0.217417	2.7168	19.8904	1.01805	22.3973	0.080303	4.08915	1.95064	1.70977	1.8232	3.06752	10.4375	1.71181	0.544247	1.36444	0.0143924	6.76957	12.5462	0.566297	3.09095	0.121273	0.0341461	11.239	9.78296	0.413468	2.91615	0.023837	1.64467	1.30522	0.0584103	0.451943	0.126388	0.248256	5.59266	0.99592
C269C	su1-se1	2.11448	0.0596945	0.063184	0.134358	41.5674	0.458214	52.6574	0.0341625	5.0294	4.68696	148.631	1.6823	37.585	0.373847	0.778786	9.434	0.495901	48.6778	0.22282	5.01983	1.17696	1.01754	2.0123	12.6987	9.66788	2.20637	0.80751	0.836894	0.0199072	7.99034	10.2668	0.521868	1.82349	0.112078	0.0259347	23.4159	17.6254	0.333992	1.49453	0.0326272	2.61178	1.98097	0.0760554	0.405939	0.211224	0.117983	9.3823	0.627388
C270C	su1-se1	1.10096	0.0470949	0.0456695	0.0167977	45.9265	0.511535	73.1219	0.1044	2.98597	2.43555	149.485	0.0232529	9.45783	0.233507	1.52302	20.5233	1.47583	16.8148	0.0580911	2.61972	0.86427	1.03784	1.36391	7.61488	6.17052	1.16261	0.162582	0.504314	0.0205584	5.66706	7.77047	0.402432	1.06548	0.109594	0.0167948	6.15349	8.10286	0.174273	0.281206	0.0146951	2.01987	1.07792	0.0631622	0.468266	0.133304	0.16161	4.40515	1.23577
C271C	su1-se1	1.49909	0.0818634	0.0863084	0.042207	47.1764	0.585681	69.0164	0.0909517	4.74111	3.49324	160.162	0.557714	18.743	0.354602	1.87781	9.70827	1.45349	29.638	0.126739	4.19423	1.36521	1.28312	1.92138	12.5517	8.3549	1.74213	0.489242	0.587944	0.0273512	6.14499	9.40798	0.253186	1.59588	0.135492	0.0387108	11.4067	11.7792	0.436058	1.1447	0.0315892	2.10612	1.84212	0.0703801	0.443164	0.199695	0.209727	6.97964	0.951257
[truncated: 175 more columns]

## Sheet: Table S6
Table S6 Differential metabolomics analysis of three types of sweet corn.
Groups	Compound	Fold Change	VIP	Q-value
sh2 vs. su1	2-keto-1-gluconic acid	1.63582	1.85314	0.0104253
sh2 vs. su1	2-Methylacetoacetic acid	2.63149	1.73868	0.0194679
sh2 vs. su1	a-Ketoglutaric acid	2.47457	1.5578	0.0471087
sh2 vs. su1	Adenosine	2.23834	1.73346	0.0156737
sh2 vs. su1	Allose	2.0041	1.65645	0.028098
sh2 vs. su1	Altro-2-Heptulose	2.32837	1.56495	0.0388223
sh2 vs. su1	Butylsemithiocarbazide	1.34473	1.64235	0.0315917
sh2 vs. su1	exo-Norbornanol	2.07656	1.84626	0.014718
sh2 vs. su1	Fructose-6-phosphate	1.92601	1.57441	0.0315917
sh2 vs. su1	Galactose	0.671233	1.69366	0.015164
sh2 vs. su1	Glucose-6-phosphate	2.35388	1.5694	0.0388223
sh2 vs. su1	Isoleucine	1.56077	1.53151	0.028098
sh2 vs. su1	Leucine	1.92163	1.95958	0.00534457
sh2 vs. su1	Malic acid	2.12992	1.65562	0.028098
sh2 vs. su1	Maltose	0.199012	1.73065	0.0315917
sh2 vs. su1	Mannose-6-phosphate	3.59219	1.82933	0.0170874
sh2 vs. su1	Methyl phosphate	2.4449	1.61965	0.028098
sh2 vs. su1	Palmitic acid	1.32078	1.54851	0.0425639
sh2 vs. su1	Pentasiloxane	1.78912	1.94508	0.00534457
sh2 vs. su1	Ribofuranose	1.46948	1.5737	0.0345063
sh2 vs. su1	Ribonic acid	2.5213	1.63553	0.0388223
sh2 vs. su1	Ribose-6-phosphate	1.86308	1.6036	0.028098
sh2 vs. su1	Sorbopyranose	2.10035	1.68993	0.0181869
sh2 vs. su1	Sucrose	1.51899	1.95385	0.00534457
sh2 vs. su1-se1	2,6-Lutidine	2.92704	1.52849	0.0465513
sh2 vs. su1-se1	a-Ketoglutaric acid	3.10024	1.7502	0.0441221
sh2 vs. su1-se1	Allose	2.59447	1.91517	0.0123765
sh2 vs. su1-se1	Ethanolamine	1.31965	1.66336	0.0436089
sh2 vs. su1-se1	exo-Norbornanol	1.7038	1.76118	0.0436089
sh2 vs. su1-se1	Fructose-6-phosphate	1.69321	1.62778	0.0441221
sh2 vs. su1-se1	Glucuronic acid	3.41674	1.69736	0.0407771
sh2 vs. su1-se1	Glycine	2.07011	1.66631	0.0441221
sh2 vs. su1-se1	Leucine	2.06498	1.97354	0.0041478
sh2 vs. su1-se1	Palmitic acid	1.47872	1.76083	0.039025
sh2 vs. su1-se1	Pentasiloxane	1.52171	1.79563	0.038133
sh2 vs. su1-se1	Ribofuranose	1.32324	1.62652	0.0465513
sh2 vs. su1-se1	Sorbitol	2.40905	1.80602	0.0407771
sh2 vs. su1-se1	Sucrose	1.31649	1.80596	0.0407771
sh2 vs. su1-se1	Sulfoxide	4.90556	1.64569	0.0441221
sh2 vs. su1-se1	Talopyranose	3.54058	1.5616	0.0441221
su1-se1 vs. su1	Maltose	1.86973	1.29881	0.0466273

## Sheet: Table S7
Table S7 Weighted gene co-expression network analysis (WGCNA) module assignments for all DEGs.
Gene ID (B73 v4)	Module	Discription
Zm00001d028362	ME0	Domain of unknown function DUF775
Zm00001d029114	ME0
Zm00001d029312	ME0
Zm00001d030483	ME0
Zm00001d031325	ME0	Alpha crystallin/Hsp20 domain
Zm00001d031357	ME0
Zm00001d031685	ME0
Zm00001d031698	ME0
Zm00001d032523	ME0
Zm00001d032654	ME0
Zm00001d032766	ME0
Zm00001d033566	ME0	Calcineurin-like phosphoesterase domain; ApaH type
Zm00001d033732	ME0
Zm00001d033948	ME0
Zm00001d034231	ME0
Zm00001d034735	ME0	Glutamine amidotransferase type 2 domain
Zm00001d034815	ME0
Zm00001d023330	ME0
Zm00001d023360	ME0	NAF domain
Zm00001d024135	ME0
Zm00001d024390	ME0	CRAL/TRIO; N-terminal domain
Zm00001d024505	ME0
Zm00001d025764	ME0	Glycoside hydrolase family 9
Zm00001d026098	ME0
Zm00001d002813	ME0
Zm00001d003817	ME0	Glycoside hydrolase; family 13; N-terminal
Zm00001d004500	ME0
Zm00001d004558	ME0
Zm00001d005037	ME0
Zm00001d005552	ME0
Zm00001d005733	ME0
Zm00001d005745	ME0
Zm00001d006173	ME0
Zm00001d007253	ME0
Zm00001d001029	ME0
Zm00001d039289	ME0
Zm00001d039544	ME0
Zm00001d039566	ME0	Alpha crystallin/Hsp20 domain
Zm00001d039947	ME0
Zm00001d040693	ME0
Zm00001d043604	ME0
Zm00001d044022	ME0
Zm00001d044262	ME0
Zm00001d049024	ME0
Zm00001d049286	ME0	Leucine-rich repeat
Zm00001d049355	ME0
Zm00001d050083	ME0
Zm00001d050119	ME0	Activator of Hsp90 ATPase; N-terminal
Zm00001d051091	ME0
Zm00001d052589	ME0
Zm00001d052811	ME0
Zm00001d027043	ME0
Zm00001d054074	ME0
Zm00001d012802	ME0
Zm00001d012981	ME0
Zm00001d013214	ME0	Domain of unknown function DUF676; lipase-like
Zm00001d013386	ME0
Zm00001d015341	ME0
Zm00001d015425	ME0
Zm00001d016045	ME0
Zm00001d016070	ME0	BAG domain
Zm00001d016134	ME0	Rieske [2Fe-2S] iron-sulphur domain
Zm00001d017441	ME0	Cyclin PHO80-like
Zm00001d017715	ME0	Glycoside hydrolase; family 27
Zm00001d017935	ME0
Zm00001d018263	ME0
Zm00001d018358	ME0	Pheophorbide a oxygenase
Zm00001d035143	ME0
Zm00001d035347	ME0
Zm00001d036783	ME0
Zm00001d037169	ME0
Zm00001d037304	ME0
Zm00001d038164	ME0	Uncharacterised protein family SERF; N-terminal
Zm00001d038772	ME0
Zm00001d018725	ME0
Zm00001d019131	ME0
Zm00001d019246	ME0
Zm00001d020031	ME0
Zm00001d020471	ME0
Zm00001d020799	ME0	Glycosyl hydrolase; family 13; catalytic domain
Zm00001d020898	ME0	Heat shock protein Hsp90 family
Zm00001d008214	ME0	Peptidase S54; rhomboid domain
Zm00001d008703	ME0
Zm00001d009215	ME0	ABC-transporter N-terminal domain
Zm00001d010103	ME0
Zm00001d010482	ME0
Zm00001d010657	ME0
Zm00001d046519	ME0	SANT/Myb domain
Zm00001d046781	ME0	Mlo-related protein
Zm00001d047090	ME0	Expansin; cellulose-binding-like domain
Zm00001d047659	ME0	Replication termination factor 2; RING-finger
Zm00001d047847	ME0	RNA recognition motif domain
Zm00001d048073	ME0	Heat shock protein 70 family
Zm00001d000216	ME0	Pectate lyase
Zm00001d000452	ME0
Zm00001d027258	ME1	Oleosin
Zm00001d027332	ME1	Bifunctional inhibitor/plant lipid transfer protein/seed storage helical domain
Zm00001d027335	ME1
Zm00001d027511	ME1	Catalase core domain
Zm00001d027533	ME1	LysM domain
Zm00001d027598	ME1
Zm00001d027621	ME1	von Willebrand factor; type A
Zm00001d027861	ME1	Aminotransferase class-III
Zm00001d027893	ME1	Lipoxygenase; C-terminal
Zm00001d027894	ME1
Zm00001d027904	ME1	FAE1/Type III polyketide synthase-like protein
Zm00001d028229	ME1
Zm00001d028241	ME1	FAE1/Type III polyketide synthase-like protein
Zm00001d028354	ME1	Proton-dependent oligopeptide transporter family
Zm00001d028400	ME1	Thaumatin family
Zm00001d028406	ME1	3-Oxoacyl-[acyl-carrier-protein (ACP)] synthase III; C-terminal
Zm00001d028601	ME1	Haloacid dehalogenase-like hydrolase
Zm00001d028647	ME1	Glyoxalase-like domain; group 6
Zm00001d028711	ME1	Protein kinase domain
Zm00001d028750	ME1	Asparagine synthase
Zm00001d028814	ME1	Bet v I/Major latex protein
Zm00001d028815	ME1	Bet v I/Major latex protein
Zm00001d028952	ME1
Zm00001d028999	ME1	NAC domain
Zm00001d029049	ME1	Photosystem II Pbs27
Zm00001d029125	ME1
Zm00001d029126	ME1	Heavy metal-associated domain; HMA
Zm00001d029226	ME1	TMEM115/Pdh1/Rbl19
Zm00001d029246	ME1
Zm00001d029397	ME1	Phospholipase D/Transphosphatidylase
Zm00001d029468	ME1	Serine-threonine/tyrosine-protein kinase; catalytic domain
Zm00001d029572	ME1
Zm00001d029604	ME1	Pectinacetylesterase/NOTUM
Zm00001d029620	ME1	UDP-glucuronosyl/UDP-glucosyltransferase
Zm00001d029704	ME1
Zm00001d029705	ME1
Zm00001d029706	ME1	Glutathione S-transferase; N-terminal
Zm00001d029715	ME1	Alpha/beta hydrolase fold-1
Zm00001d029716	ME1	Heavy metal-associated domain; HMA
Zm00001d029721	ME1	Protein kinase domain
Zm00001d029778	ME1
Zm00001d029847	ME1	U box domain
Zm00001d029899	ME1
Zm00001d029913	ME1	Expansin; cellulose-binding-like domain
Zm00001d029922	ME1	Flavin monooxygenase-like
Zm00001d030090	ME1	NAD-dependent epimerase/dehydratase
Zm00001d030158	ME1	Proton-dependent oligopeptide transporter family
Zm00001d030163	ME1	Putative S-adenosyl-L-methionine-dependent methyltransferase
Zm00001d030171	ME1	S-locus glycoprotein domain
Zm00001d030213	ME1	Gnk2-homologous domain
Zm00001d030235	ME1	Proton-dependent oligopeptide transporter family
Zm00001d030347	ME1	Alcohol dehydrogenase; C-terminal
Zm00001d030372	ME1
Zm00001d030379	ME1	DNA photolyase; N-terminal
Zm00001d030888	ME1	NB-ARC
Zm00001d030942	ME1
Zm00001d030989	ME1
Zm00001d031023	ME1	Protein kinase domain
Zm00001d031203	ME1	Alpha/beta hydrolase fold-1
Zm00001d031213	ME1	Proton-dependent oligopeptide transporter family
Zm00001d031230	ME1	Bulb-type lectin domain
Zm00001d031555	ME1	DOMON domain
Zm00001d031677	ME1	Stress up-regulated Nod 19
Zm00001d031773	ME1	TB2/DP1/HVA22-related protein
Zm00001d031802	ME1	NAD-dependent epimerase/dehydratase
Zm00001d031893	ME1	Transferase
Zm00001d031985	ME1
Zm00001d032055	ME1
Zm00001d032079	ME1	Ferric reductase; NAD binding domain
Zm00001d032084	ME1	DnaJ domain
Zm00001d032088	ME1	Small auxin-up RNA
Zm00001d032178	ME1	SANT/Myb domain
Zm00001d032188	ME1	Glycosyltransferase 2-like
Zm00001d032284	ME1	Glucose-methanol-choline oxidoreductase; C-terminal
Zm00001d032363	ME1	Pirin; C-terminal domain
Zm00001d032409	ME1	Major facilitator; sugar transporter-like
Zm00001d032536	ME1	Calcium uniporter protein; C-terminal
Zm00001d032562	ME1
Zm00001d032618	ME1	Uncharacterised protein family; basic secretory protein
Zm00001d032686	ME1
Zm00001d032737	ME1
Zm00001d032745	ME1
Zm00001d032869	ME1	Protein kinase domain
Zm00001d032870	ME1
Zm00001d032897	ME1	Glycosyl transferase; family 14
Zm00001d032932	ME1	Domain of unknown function DUF4005
Zm00001d033176	ME1
Zm00001d033187	ME1	Glycerophosphodiester phosphodiesterase domain
Zm00001d033273	ME1	Major facilitator; sugar transporter-like
Zm00001d033404	ME1	KNOX2
Zm00001d033546	ME1
Zm00001d033567	ME1	Glucose/Sorbosone dehydrogenase
Zm00001d033623	ME1	PLAT/LH2 domain
Zm00001d033633	ME1	Haloacid dehalogenase-like hydrolase
Zm00001d033657	ME1
Zm00001d033711	ME1	Phytocyanin domain
Zm00001d033872	ME1
Zm00001d033898	ME1	Homeobox KN domain
Zm00001d033989	ME1	Transferase
Zm00001d034022	ME1	Tubulin/FtsZ; 2-layer sandwich domain
Zm00001d034286	ME1
Zm00001d034365	ME1
Zm00001d034372	ME1	EF-hand domain
Zm00001d034420	ME1	Glutamate/phenylalanine/leucine/valine dehydrogenase; C-terminal
Zm00001d034513	ME1	Bifunctional inhibitor/plant lipid transfer protein/seed storage helical domain
Zm00001d034555	ME1	Protein kinase domain
Zm00001d034615	ME1	LURP-one-related
Zm00001d034671	ME1
Zm00001d034722	ME1
Zm00001d034782	ME1	Ammonium transporter AmtB-like domain
Zm00001d034783	ME1
Zm00001d034863	ME1
Zm00001d034874	ME1
Zm00001d023295	ME1
Zm00001d023343	ME1	Bifunctional inhibitor/plant lipid transfer protein/seed storage helical domain
Zm00001d023461	ME1
Zm00001d023562	ME1
Zm00001d023625	ME1	Cytochrome P450
Zm00001d023774	ME1	Erg28
Zm00001d023779	ME1	Enoyl-CoA hydratase/isomerase; HIBYL-CoA-H type
Zm00001d023887	ME1	Phosphopantetheine binding ACP domain
Zm00001d024071	ME1	Glycoside hydrolase family 16
Zm00001d024101	ME1
Zm00001d024252	ME1
Zm00001d024291	ME1	Serine-threonine/tyrosine-protein kinase; catalytic domain
Zm00001d024302	ME1
Zm00001d024303	ME1
Zm00001d024314	ME1	Alcohol dehydrogenase; N-terminal
Zm00001d024411	ME1
Zm00001d024424	ME1	PB1 domain
Zm00001d024531	ME1	Cellulose synthase
Zm00001d024666	ME1
Zm00001d024734	ME1	Haem peroxidase
Zm00001d024767	ME1	Peptidase family A1 domain
Zm00001d024768	ME1	WRKY domain
Zm00001d024771	ME1	Thioesterase domain
Zm00001d024783	ME1	Myc-type; basic helix-loop-helix (bHLH) domain
Zm00001d024832	ME1	Cation/H+ exchanger
Zm00001d024885	ME1	WD40-like Beta Propeller
Zm00001d024996	ME1
Zm00001d025031	ME1	ABC transporter-like
Zm00001d025059	ME1	Cupin 1
Zm00001d025103	ME1	Copper amine oxidase; N3-terminal
Zm00001d025195	ME1	Peptidase S10; serine carboxypeptidase
Zm00001d025333	ME1	Prephenate dehydratase
Zm00001d025362	ME1	TB2/DP1/HVA22-related protein
Zm00001d025526	ME1	Peptidase S10; serine carboxypeptidase
Zm00001d025612	ME1
Zm00001d025696	ME1
Zm00001d025735	ME1	Protein kinase domain
Zm00001d025756	ME1	Protein of unknown function DUF3755
Zm00001d025798	ME1
Zm00001d025846	ME1	Glycoside hydrolase family 1
Zm00001d025892	ME1	ATPase; AFG1-like
Zm00001d025931	ME1
Zm00001d025933	ME1	Glycosyl transferase CAP10 domain
Zm00001d025958	ME1	Aldehyde dehydrogenase domain
Zm00001d026029	ME1
Zm00001d026060	ME1	Aminotransferase; class I/classII
Zm00001d026070	ME1	Major facilitator superfamily
Zm00001d026130	ME1	Domain of unknown function DUF632
Zm00001d026177	ME1	Major intrinsic protein
Zm00001d026298	ME1
Zm00001d026319	ME1
Zm00001d026369	ME1	NAD-dependent epimerase/dehydratase
Zm00001d026445	ME1	Zinc finger; RING-type
Zm00001d026459	ME1
Zm00001d026489	ME1	Protein kinase domain
Zm00001d026642	ME1	C2 domain
Zm00001d026652	ME1	PPC domain
Zm00001d026712	ME1	Glycoside hydrolase family 9
Zm00001d001770	ME1
Zm00001d001784	ME1	PPC domain
Zm00001d001804	ME1	Mlo-related protein
Zm00001d001826	ME1
Zm00001d001849	ME1	AMP-dependent synthetase/ligase
Zm00001d001900	ME1	Granulin
Zm00001d001959	ME1	GTP cyclohydrolase I domain
Zm00001d001964	ME1
Zm00001d002019	ME1	Serine-threonine/tyrosine-protein kinase; catalytic domain
Zm00001d002020	ME1	Serine-threonine/tyrosine-protein kinase; catalytic domain
Zm00001d002052	ME1	Peptidase T2; asparaginase 2
Zm00001d002266	ME1	Amine oxidase
Zm00001d002283	ME1	Protein kinase domain
Zm00001d002290	ME1
Zm00001d002301	ME1
Zm00001d002532	ME1
Zm00001d002536	ME1
Zm00001d002584	ME1	Aminoacyl-tRNA synthetase; class II (G/ P/ S/T)
Zm00001d002616	ME1
Zm00001d002668	ME1	GDP-fucose protein O-fucosyltransferase
Zm00001d002695	ME1	Domain of unknown function DUF4378
Zm00001d002725	ME1	Alpha-mannosyltransferase
Zm00001d002762	ME1	AP2/ERF domain
Zm00001d002836	ME1	Glycosyl transferase CAP10 domain
Zm00001d002850	ME1	C2 domain
Zm00001d002851	ME1	Glycosyl transferase; family 8
Zm00001d002853	ME1	Fibronectin type III-like domain
Zm00001d002856	ME1	Zinc finger; C3HC4 RING-type
Zm00001d002871	ME1	ABC-2 type transporter
Zm00001d002872	ME1
Zm00001d002965	ME1
Zm00001d002967	ME1	ATPase; AFG1-like
Zm00001d003035	ME1
Zm00001d003044	ME1	Glycoside hydrolase family 1
Zm00001d003045	ME1	Glycoside hydrolase family 1
Zm00001d003064	ME1
Zm00001d003074	ME1
Zm00001d003075	ME1
Zm00001d003114	ME1	EF-hand domain
Zm00001d003144	ME1
Zm00001d003181	ME1	DOMON domain
Zm00001d003282	ME1
Zm00001d003301	ME1	GRAM domain
Zm00001d003434	ME1	Aldose 1-/Glucose-6-phosphate 1-epimerase
Zm00001d003477	ME1	DNA photolyase; N-terminal
Zm00001d003501	ME1	Serine hydrolase FSH
Zm00001d003555	ME1	Cyclic nucleotide-binding domain
Zm00001d003632	ME1	Regulator of chromosome condensation; RCC1
Zm00001d003712	ME1	ABA/WDS induced protein
Zm00001d003793	ME1
Zm00001d003830	ME1
Zm00001d003861	ME1	Potassium transporter
Zm00001d003938	ME1	Short-chain dehydrogenase/reductase SDR
Zm00001d004138	ME1	Heavy metal-associated domain; HMA
Zm00001d004243	ME1	FKBP-type peptidyl-prolyl cis-trans isomerase domain
Zm00001d004401	ME1	Cupin 1
Zm00001d004448	ME1	Pectate lyase
Zm00001d004545	ME1	Glycosyl transferase; family 43
Zm00001d004698	ME1
Zm00001d004706	ME1	EDS1; EP domain
Zm00001d004731	ME1	Aldehyde dehydrogenase domain
Zm00001d004744	ME1
Zm00001d004881	ME1	Ovate protein family; C-terminal
Zm00001d004895	ME1
Zm00001d004921	ME1	Plant methyltransferase dimerisation
Zm00001d004953	ME1
Zm00001d005039	ME1	Late embryogenesis abundant protein; LEA_2 subgroup
Zm00001d005071	ME1	PPM-type phosphatase domain
Zm00001d005250	ME1	Cellulose synthase
Zm00001d005337	ME1
Zm00001d005351	ME1	Prephenate dehydratase
Zm00001d005377	ME1
Zm00001d005391	ME1	Peptidase C1A; papain C-terminal
Zm00001d005392	ME1	Lecithin:cholesterol/phospholipid:diacylglycerol acyltransferase
Zm00001d005451	ME1	Cellulose synthase
Zm00001d005760	ME1	SANT/Myb domain
Zm00001d005821	ME1
Zm00001d005838	ME1
Zm00001d005889	ME1	Cytochrome P450
Zm00001d005901	ME1
Zm00001d006103	ME1	Double-stranded RNA-binding domain
Zm00001d006172	ME1
Zm00001d006199	ME1	Cytochrome P450
Zm00001d006211	ME1	Staygreen protein
Zm00001d006330	ME1	Xylanase inhibitor; C-terminal
Zm00001d006374	ME1	Purple acid phosphatase; Fn3-like domain
Zm00001d006446	ME1	UDP-glucuronosyl/UDP-glucosyltransferase
Zm00001d006517	ME1	Rab-GTPase-TBC domain
Zm00001d006527	ME1	Serine-threonine/tyrosine-protein kinase; catalytic domain
Zm00001d006534	ME1	Gnk2-homologous domain
Zm00001d006570	ME1
Zm00001d006628	ME1
Zm00001d006732	ME1	Protein of unknown function DUF936; plant
Zm00001d006773	ME1
Zm00001d006841	ME1	Alpha/beta hydrolase fold-1
Zm00001d006888	ME1
Zm00001d006944	ME1	NAF domain
Zm00001d007107	ME1	CCT domain
Zm00001d007180	ME1	Cytochrome P450
Zm00001d007299	ME1	Bifunctional inhibitor/plant lipid transfer protein/seed storage helical domain
Zm00001d007311	ME1	Myc-type; basic helix-loop-helix (bHLH) domain
Zm00001d007473	ME1
Zm00001d007478	ME1	Phytosulfokine
Zm00001d007516	ME1
Zm00001d007718	ME1	Non-haem dioxygenase N-terminal domain
Zm00001d007766	ME1
Zm00001d007828	ME1	Haem peroxidase
Zm00001d007830	ME1
Zm00001d039243	ME1	Protein kinase domain
Zm00001d039245	ME1	WRKY domain
Zm00001d039280	ME1	Ubiquitin-conjugating enzyme E2
Zm00001d039301	ME1
Zm00001d039437	ME1	B-box-type zinc finger
Zm00001d039472	ME1
Zm00001d039488	ME1	NDRG
Zm00001d039529	ME1	GDSL lipase/esterase
Zm00001d039542	ME1	Fungal lipase-like domain
Zm00001d039567	ME1	Leucine-rich repeat
Zm00001d039644	ME1	UDP-glucuronosyl/UDP-glucosyltransferase
Zm00001d039727	ME1	GPI-GlcNAc transferase complex; PIG-H component; conserved domain
Zm00001d039764	ME1	Myc-type; basic helix-loop-helix (bHLH) domain
Zm00001d039880	ME1	Lecithin:cholesterol/phospholipid:diacylglycerol acyltransferase
Zm00001d039931	ME1
Zm00001d040028	ME1
Zm00001d040029	ME1
Zm00001d040056	ME1
Zm00001d040067	ME1	Glycosyltransferase 61
Zm00001d040075	ME1	Glycosyltransferase 61
Zm00001d040113	ME1	Phosphatidylethanolamine-binding protein
Zm00001d040117	ME1	UspA
Zm00001d040201	ME1	Proton-dependent oligopeptide transporter family
Zm00001d040210	ME1	Protein of unknown function DUF3339
Zm00001d040212	ME1
Zm00001d040220	ME1
Zm00001d040287	ME1
Zm00001d040541	ME1	AUX/IAA domain
Zm00001d040670	ME1	2-oxoacid dehydrogenase acyltransferase; catalytic domain
Zm00001d040735	ME1	Glycosyl hydrolase family 100
Zm00001d040796	ME1	Ulp1 protease family; C-terminal catalytic domain
Zm00001d040805	ME1	FAD-binding 8
Zm00001d041201	ME1	Glucose/Sorbosone dehydrogenase
Zm00001d041220	ME1	ELO family
Zm00001d041331	ME1
Zm00001d041333	ME1
Zm00001d041578	ME1	Protein of unknown function DUF538
Zm00001d041690	ME1
Zm00001d041748	ME1	Ureide permease
Zm00001d041772	ME1	Glutathione S-transferase; N-terminal
Zm00001d041880	ME1	Glycoside hydrolase 35; catalytic domain
Zm00001d041951	ME1	Ankyrin repeat-containing domain
Zm00001d042022	ME1	Haem peroxidase
Zm00001d042152	ME1	Glycerol-3-phosphate dehydrogenase; NAD-dependent; C-terminal
Zm00001d042274	ME1	CRAL-TRIO lipid binding domain
Zm00001d042285	ME1	Protein kinase domain
Zm00001d042337	ME1	Nucleotide-diphospho-sugar transferase
Zm00001d042482	ME1	Myc-type; basic helix-loop-helix (bHLH) domain
Zm00001d042540	ME1	Lipoxygenase; C-terminal
Zm00001d042541	ME1
Zm00001d042642	ME1	RNA recognition motif domain
Zm00001d042801	ME1	Amino acid transporter; transmembrane domain
Zm00001d042826	ME1	Transferase
Zm00001d042835	ME1
Zm00001d042904	ME1	WRKY domain
Zm00001d043031	ME1
Zm00001d043069	ME1
Zm00001d043075	ME1	Leucine-rich repeat
Zm00001d043088	ME1	TRAM/LAG1/CLN8 homology domain
Zm00001d043110	ME1	Glycoside hydrolase family 1
Zm00001d043152	ME1	Amidohydrolase-related
Zm00001d043160	ME1
Zm00001d043166	ME1	UDP-glucuronosyl/UDP-glucosyltransferase
Zm00001d043168	ME1	Protein of unknown function DUF3007
Zm00001d043252	ME1	Serine-threonine/tyrosine-protein kinase; catalytic domain
Zm00001d043474	ME1	WRKY domain
Zm00001d043491	ME1	AP2/ERF domain
Zm00001d043515	ME1	AUX/IAA domain
Zm00001d043536	ME1	Heat shock factor (HSF)-type; DNA-binding
Zm00001d043538	ME1	BURP domain
Zm00001d043569	ME1	WRKY domain
Zm00001d043592	ME1	Serine-threonine/tyrosine-protein kinase; catalytic domain
Zm00001d043613	ME1	RCHY1; zinc-ribbon
Zm00001d043709	ME1
Zm00001d043904	ME1	Zinc finger; Dof-type
Zm00001d044037	ME1	PC-Esterase
Zm00001d044038	ME1
Zm00001d044045	ME1	GDSL lipase/esterase
Zm00001d044104	ME1	3-beta hydroxysteroid dehydrogenase/isomerase
Zm00001d044136	ME1	Phospholipid/glycerol acyltransferase
Zm00001d044142	ME1
Zm00001d044194	ME1
Zm00001d044261	ME1
Zm00001d044270	ME1	Late embryogenesis abundant protein; LEA_2 subgroup
Zm00001d044300	ME1
Zm00001d044648	ME1	Alpha-L-arabinofuranosidase; C-terminal
Zm00001d044683	ME1	Chalcone isomerase
Zm00001d044685	ME1	Bifunctional inhibitor/plant lipid transfer protein/seed storage helical domain
Zm00001d044686	ME1
Zm00001d044690	ME1
Zm00001d048647	ME1	SANT/Myb domain
Zm00001d048663	ME1	NB-ARC
Zm00001d048665	ME1	Rx; N-terminal
Zm00001d048690	ME1	Peptidase S10; serine carboxypeptidase
Zm00001d048736	ME1	Aminotransferase; class I/classII
Zm00001d048814	ME1	Dirigent protein
Zm00001d048841	ME1	Patatin-like phospholipase domain
Zm00001d048953	ME1	3-Oxoacyl-[acyl-carrier-protein (ACP)] synthase III; C-terminal
Zm00001d048993	ME1
Zm00001d049145	ME1	Protein kinase domain
Zm00001d049162	ME1
Zm00001d049258	ME1
Zm00001d049365	ME1	Peptidase M24
Zm00001d049544	ME1	UDP-glucuronosyl/UDP-glucosyltransferase
Zm00001d049545	ME1	Zinc finger; RING-type
Zm00001d049632	ME1	F-box domain
Zm00001d049643	ME1	Glycosyltransferase family 92
Zm00001d049659	ME1
Zm00001d049742	ME1	Domain of unknown function DUF547
Zm00001d049797	ME1
Zm00001d049870	ME1	Myc-type; basic helix-loop-helix (bHLH) domain
Zm00001d049889	ME1	AP2/ERF domain
Zm00001d049910	ME1	Multi antimicrobial extrusion protein
Zm00001d049922	ME1	Peptidase S10; serine carboxypeptidase
Zm00001d050008	ME1	MORN motif
Zm00001d050218	ME1	Sulfite reductase [NADPH] flavoprotein alpha-component-like; FAD-binding
Zm00001d050341	ME1	Chaperonin-like RbcX
Zm00001d050347	ME1
Zm00001d050365	ME1	CO/COL/TOC1; conserved site
Zm00001d050455	ME1	Transferase
Zm00001d050495	ME1	Aldehyde dehydrogenase domain
Zm00001d050514	ME1	Zinc finger; RING-type
Zm00001d050521	ME1	Xylanase inhibitor; N-terminal
Zm00001d050872	ME1
Zm00001d050909	ME1
Zm00001d051125	ME1	Leucine-rich repeat-containing N-terminal; plant-type
Zm00001d051161	ME1	Aromatic amino acid lyase
Zm00001d051163	ME1
Zm00001d051164	ME1
Zm00001d051272	ME1	Cytochrome b561/ferric reductase transmembrane
Zm00001d051314	ME1	Protein kinase domain
Zm00001d051323	ME1	Serine-threonine/tyrosine-protein kinase; catalytic domain
Zm00001d051334	ME1	Transferase
Zm00001d051342	ME1
Zm00001d051442	ME1	Putative S-adenosyl-L-methionine-dependent methyltransferase
Zm00001d051666	ME1	Glycosyl hydrolase family 100
Zm00001d051733	ME1
Zm00001d051799	ME1	NUDIX hydrolase domain
Zm00001d051804	ME1	Glutamine synthetase; catalytic domain
Zm00001d051814	ME1	Glycoside hydrolase family 9
Zm00001d051829	ME1	Cation efflux protein
Zm00001d051843	ME1	Oligopeptide transporter; OPT superfamily
Zm00001d051883	ME1	Citrate transporter-like domain
Zm00001d052018	ME1	PPM-type phosphatase domain
Zm00001d052026	ME1	AP2/ERF domain
Zm00001d052168	ME1
Zm00001d052224	ME1	PLAT/LH2 domain
Zm00001d052254	ME1
Zm00001d052343	ME1	Protein kinase domain
Zm00001d052346	ME1	Polymerase; nucleotidyl transferase domain
Zm00001d052435	ME1	Major facilitator superfamily
Zm00001d052676	ME1	Chalcone/stilbene synthase; C-terminal
Zm00001d052776	ME1	Late embryogenesis abundant protein; LEA_2 subgroup
Zm00001d052793	ME1	Glycoside hydrolase family 3 C-terminal domain
Zm00001d052898	ME1
Zm00001d052944	ME1	EF-hand domain
Zm00001d052950	ME1	Phytocyanin domain
Zm00001d052958	ME1	Plant antimicrobial peptide
Zm00001d052967	ME1
Zm00001d052998	ME1	Protein kinase domain
Zm00001d053055	ME1	Dirigent protein
Zm00001d053065	ME1	Mlo-related protein
Zm00001d053087	ME1	Protein kinase domain
Zm00001d053120	ME1	LysM domain
Zm00001d053171	ME1	Rx; N-terminal
Zm00001d053313	ME1	Cyclic nucleotide-binding domain
Zm00001d053322	ME1
Zm00001d053394	ME1
Zm00001d053967	ME1
Zm00001d027041	ME1
Zm00001d054000	ME1	Glycosyltransferase 61
Zm00001d054051	ME1
Zm00001d054067	ME1	Cytochrome P450
Zm00001d054093	ME1	Rhodanese-like domain
Zm00001d012850	ME1	Nucleotide-diphospho-sugar transferase
Zm00001d012924	ME1	Phosphoesterase
Zm00001d013133	ME1
Zm00001d013173	ME1
Zm00001d013230	ME1	Cytochrome P450
Zm00001d013231	ME1	Cytochrome P450
Zm00001d013245	ME1	UDP-glucose/GDP-mannose dehydrogenase; N-terminal
Zm00001d013256	ME1	COBRA; plant
Zm00001d013370	ME1	Myc-type; basic helix-loop-helix (bHLH) domain
Zm00001d013493	ME1	Lipoxygenase; C-terminal
Zm00001d013551	ME1
Zm00001d013561	ME1
Zm00001d013804	ME1	Domain of unknown function DUF4094
Zm00001d013825	ME1
Zm00001d013858	ME1
Zm00001d013879	ME1
Zm00001d013887	ME1	IQ motif; EF-hand binding site
Zm00001d013900	ME1
Zm00001d013934	ME1	Alpha/beta hydrolase fold-1
Zm00001d013973	ME1
Zm00001d014063	ME1	Leucine-rich repeat
Zm00001d014249	ME1	CO/COL/TOC1; conserved site
Zm00001d014282	ME1
Zm00001d014294	ME1	Carbamoyl-phosphate synthetase large subunit-like; ATP-binding domain
Zm00001d014315	ME1	Bifunctional inhibitor/plant lipid transfer protein/seed storage helical domain
Zm00001d014349	ME1	NADH dehydrogenase-like complex; subunit S
Zm00001d014386	ME1
Zm00001d014510	ME1
Zm00001d014511	ME1	UmuC domain
Zm00001d014666	ME1	Pentatricopeptide repeat
Zm00001d014768	ME1
Zm00001d014780	ME1	Serine-threonine/tyrosine-protein kinase; catalytic domain
Zm00001d014789	ME1	Protein of unknown function DUF3475
Zm00001d014790	ME1	DnaJ domain
Zm00001d014962	ME1
Zm00001d015362	ME1	GDP-fucose protein O-fucosyltransferase
Zm00001d015397	ME1	VQ
Zm00001d015477	ME1	Fatty acid hydroxylase
Zm00001d015515	ME1	WRKY domain
Zm00001d015599	ME1	Kynurenine formamidase/cyclase-like
Zm00001d015623	ME1	UDP-glucuronosyl/UDP-glucosyltransferase
Zm00001d015799	ME1
Zm00001d015884	ME1	LysM domain
Zm00001d016016	ME1	Dynein light chain; type 1/2
Zm00001d016091	ME1	UDP-glucuronosyl/UDP-glucosyltransferase
Zm00001d016128	ME1
Zm00001d016242	ME1	Protein kinase domain
Zm00001d016471	ME1	Cytochrome P450
Zm00001d016533	ME1
Zm00001d016558	ME1	Glycoside hydrolase family 10 domain
Zm00001d016582	ME1	Small auxin-up RNA
Zm00001d016621	ME1
Zm00001d016635	ME1
Zm00001d016681	ME1	Bulb-type lectin domain
Zm00001d016697	ME1	Cupin 1
Zm00001d016715	ME1
Zm00001d016879	ME1	Serine-threonine/tyrosine-protein kinase; catalytic domain
Zm00001d016933	ME1
Zm00001d016942	ME1
Zm00001d016969	ME1
Zm00001d017021	ME1	Late embryogenesis abundant protein; SMP subgroup domain
Zm00001d017087	ME1
Zm00001d017088	ME1
Zm00001d017111	ME1	Short-chain dehydrogenase/reductase SDR
Zm00001d017140	ME1	GDSL lipase/esterase
Zm00001d017167	ME1	Serine-threonine/tyrosine-protein kinase; catalytic domain
Zm00001d017264	ME1
Zm00001d017274	ME1
Zm00001d017284	ME1	Auxin response factor
Zm00001d017380	ME1	Cytochrome b5-like heme/steroid binding domain
Zm00001d017429	ME1	Oligopeptide transporter; OPT superfamily
Zm00001d017454	ME1
Zm00001d017457	ME1	Fungal lipase-like domain
Zm00001d017480	ME1	AP2/ERF domain
Zm00001d017505	ME1	Transcription factor TFIIIB component B''; Myb domain
Zm00001d017613	ME1	Protein kinase domain
Zm00001d017806	ME1	Serine-threonine/tyrosine-protein kinase; catalytic domain
Zm00001d017908	ME1	Myc-type; basic helix-loop-helix (bHLH) domain
Zm00001d017978	ME1	Glycoside hydrolase family 9
Zm00001d017998	ME1	Protein of unknown function DUF4228; plant
Zm00001d018155	ME1	Xyloglucan fucosyltransferase
Zm00001d018230	ME1
Zm00001d001747	ME1
Zm00001d018364	ME1
Zm00001d018431	ME1	Wall-associated receptor kinase; galacturonan-binding domain
Zm00001d018455	ME1	FAE1/Type III polyketide synthase-like protein
Zm00001d035041	ME1	DDHD domain
Zm00001d035080	ME1	Putative ATP-synthase-associated protein
Zm00001d035149	ME1	Glycoside hydrolase; family 5
Zm00001d035178	ME1	Cytochrome P450
Zm00001d035206	ME1	GTP binding domain
Zm00001d035496	ME1
Zm00001d035559	ME1	Jacalin-like lectin domain
Zm00001d035560	ME1	Jacalin-like lectin domain
Zm00001d035681	ME1	Proteinase inhibitor I13; potato inhibitor I
Zm00001d035875	ME1
Zm00001d035999	ME1
Zm00001d036014	ME1	Ankyrin repeat-containing domain
Zm00001d036016	ME1
Zm00001d036035	ME1	Cyclophilin-type peptidyl-prolyl cis-trans isomerase domain
Zm00001d036122	ME1	Glycosyltransferase 61
Zm00001d036139	ME1
Zm00001d036237	ME1
Zm00001d036238	ME1	GDSL lipase/esterase
Zm00001d036241	ME1	GDSL lipase/esterase
Zm00001d036246	ME1
Zm00001d036280	ME1
Zm00001d036532	ME1	Protein kinase domain
Zm00001d036537	ME1
Zm00001d036541	ME1	Peptidase C1A; papain C-terminal
Zm00001d036592	ME1
Zm00001d036650	ME1	VQ
Zm00001d036678	ME1	Leucine-rich repeat
Zm00001d036700	ME1
Zm00001d036715	ME1	Nonaspanin (TM9SF)
Zm00001d037094	ME1
Zm00001d037112	ME1	Serine-threonine/tyrosine-protein kinase; catalytic domain
Zm00001d037194	ME1	Phytocyanin domain
Zm00001d037261	ME1
Zm00001d037305	ME1	Potassium transporter
Zm00001d037385	ME1	UspA
Zm00001d037404	ME1
Zm00001d037577	ME1
Zm00001d037636	ME1	Cellulose synthase
Zm00001d037684	ME1
Zm00001d037766	ME1	NDRG
Zm00001d037783	ME1	Bulb-type lectin domain
Zm00001d037894	ME1	Dehydrin
Zm00001d037903	ME1
Zm00001d037915	ME1
Zm00001d037918	ME1	Glycoside hydrolase family 1
Zm00001d037934	ME1	NAD(P)-binding domain
Zm00001d038049	ME1	Glycoside hydrolase family 17
Zm00001d038115	ME1
Zm00001d038120	ME1
Zm00001d038229	ME1	Glycosyl transferase; family 8
Zm00001d038299	ME1	Solute carrier family 35 member SLC35F1/F2/F6
Zm00001d038333	ME1	Proton-dependent oligopeptide transporter family
Zm00001d038372	ME1
Zm00001d038408	ME1
Zm00001d038449	ME1	NADP-dependent oxidoreductase domain
Zm00001d038453	ME1	Aminotransferase class-III
Zm00001d038469	ME1
Zm00001d038657	ME1	Zeta toxin domain
Zm00001d038843	ME1	WRKY domain
Zm00001d038847	ME1	Glycoside hydrolase 35; catalytic domain
Zm00001d038852	ME1	TMEM222/RTE1
Zm00001d038870	ME1
Zm00001d038924	ME1	Glycosyl transferase; family 31
Zm00001d039010	ME1
Zm00001d039052	ME1	Major facilitator; sugar transporter-like
Zm00001d039103	ME1
Zm00001d039140	ME1	Uncharacterised protein family; basic secretory protein
Zm00001d039148	ME1	Late embryogenesis abundant protein; LEA_2 subgroup
Zm00001d039188	ME1	Protein kinase domain
Zm00001d018629	ME1
Zm00001d018810	ME1	FMN-dependent dehydrogenase
Zm00001d018822	ME1	Glycosyl transferase; family 14
Zm00001d018825	ME1
Zm00001d018831	ME1	CST complex subunit Ten1; animal and plant type
Zm00001d018965	ME1	Glycoside hydrolase family 18; catalytic domain
Zm00001d019049	ME1	Nodulin-like
Zm00001d019149	ME1	Cellulose synthase; RING-type zinc finger
Zm00001d019163	ME1	Glycosyl hydrolases 36
Zm00001d019422	ME1	Nucleotide-diphospho-sugar transferase
Zm00001d019446	ME1	Heavy metal-associated domain; HMA
Zm00001d019541	ME1
Zm00001d019983	ME1	Leucine-rich repeat
Zm00001d020006	ME1
Zm00001d020093	ME1	NAD(P)-binding domain
Zm00001d020171	ME1
Zm00001d020172	ME1	Serine-threonine/tyrosine-protein kinase; catalytic domain
Zm00001d020274	ME1
Zm00001d020306	ME1	Strictosidine synthase; conserved region
Zm00001d020402	ME1	Alcohol dehydrogenase; N-terminal
Zm00001d020434	ME1	NAD(P)H-quinone oxidoreductase subunit L
Zm00001d020476	ME1
Zm00001d020557	ME1	Fatty acid hydroxylase
Zm00001d020583	ME1	Glycosyl transferase; family 31
Zm00001d020631	ME1	Serine-threonine/tyrosine-protein kinase; catalytic domain
Zm00001d020673	ME1	Cytochrome P450
Zm00001d020691	ME1	LysM domain
Zm00001d020717	ME1	Cytochrome P450
Zm00001d020725	ME1
Zm00001d020731	ME1
Zm00001d020929	ME1
Zm00001d020969	ME1	Domain of unknown function DUF547
Zm00001d021089	ME1	AP2/ERF domain
Zm00001d021299	ME1	Calcineurin-like phosphoesterase domain; ApaH type
Zm00001d021371	ME1	CDC50/LEM3 family
Zm00001d021529	ME1	C2 domain
Zm00001d021573	ME1	SBP domain
Zm00001d021666	ME1	Isocitrate lyase
Zm00001d021686	ME1	Protein kinase domain
Zm00001d021689	ME1	Protein kinase domain
Zm00001d021773	ME1	Protein of unknown function wound-induced
Zm00001d021803	ME1
Zm00001d021882	ME1
Zm00001d021901	ME1	Thaumatin family
Zm00001d021934	ME1	Homeobox domain
Zm00001d021936	ME1	Major facilitator; sugar transporter-like
Zm00001d022102	ME1
Zm00001d022120	ME1	Alpha/beta hydrolase fold-1
Zm00001d022139	ME1	CO/COL/TOC1; conserved site
Zm00001d022181	ME1	DAHP synthetase; class II
Zm00001d022204	ME1
Zm00001d022227	ME1	SANT/Myb domain
Zm00001d022371	ME1	Uncharacterised protein family UPF0114
Zm00001d022374	ME1
Zm00001d022553	ME1
Zm00001d022597	ME1	Zinc finger; RING-type
Zm00001d022600	ME1	Xylanase inhibitor; C-terminal
Zm00001d008178	ME1	ABC transporter type 1; transmembrane domain
Zm00001d008305	ME1	TRAM/LAG1/CLN8 homology domain
Zm00001d008340	ME1	Fungal lipase-like domain
Zm00001d008451	ME1
Zm00001d008466	ME1
Zm00001d008501	ME1	Protein of unknown function DUF4228; plant
Zm00001d008529	ME1	S1/P1 nuclease
Zm00001d008548	ME1	Proteinase inhibitor I12; Bowman-Birk
Zm00001d008628	ME1
Zm00001d008632	ME1
Zm00001d008799	ME1
Zm00001d008810	ME1
Zm00001d008901	ME1	NAF domain
Zm00001d008909	ME1	Oxoglutarate/iron-dependent dioxygenase
Zm00001d008925	ME1	GDSL lipase/esterase
Zm00001d009116	ME1	Protein of unknown function DUF4228; plant
Zm00001d009167	ME1	Glycoside hydrolase; family 28
Zm00001d009328	ME1	Glycosyltransferase 61
Zm00001d009469	ME1
Zm00001d009497	ME1	Phosphatidyl serine synthase
Zm00001d009605	ME1
Zm00001d009642	ME1	Sel1-like repeat
Zm00001d009858	ME1	Cytochrome P450
Zm00001d009908	ME1	NAD(P)-binding domain
Zm00001d009913	ME1
Zm00001d009939	ME1	WRKY domain
Zm00001d010007	ME1	Polyketide cyclase/dehydrase
Zm00001d010115	ME1	Major facilitator superfamily
Zm00001d010137	ME1	Glycoside hydrolase family 17
Zm00001d010171	ME1	Inorganic pyrophosphatase
Zm00001d010201	ME1	SANT/Myb domain
Zm00001d010204	ME1	Dienelactone hydrolase
Zm00001d010373	ME1
Zm00001d010426	ME1	ABC-2 type transporter
Zm00001d010649	ME1	EF-hand domain
Zm00001d010854	ME1	Probable transposase; Ptta/En/Spm; plant
Zm00001d010920	ME1	S-adenosylmethionine synthetase; C-terminal
Zm00001d010926	ME1
Zm00001d010945	ME1	Gnk2-homologous domain
Zm00001d011117	ME1	Cytochrome P450
Zm00001d011413	ME1	WRKY domain
Zm00001d011477	ME1	Fungal lipase-like domain
Zm00001d011486	ME1	Glutamine amidotransferase
Zm00001d011527	ME1	WRKY domain
Zm00001d011535	ME1
Zm00001d011838	ME1
Zm00001d011929	ME1	Domain of unknown function DUF1624
Zm00001d011968	ME1
Zm00001d012152	ME1
Zm00001d012158	ME1	Formin; FH2 domain
Zm00001d012175	ME1	Pectinacetylesterase/NOTUM
Zm00001d012291	ME1
Zm00001d012383	ME1
Zm00001d012494	ME1	Armadillo
Zm00001d012510	ME1	Cytochrome P450
Zm00001d012561	ME1	Cystatin domain
Zm00001d012562	ME1	Sugar phosphate transporter domain
Zm00001d012563	ME1
Zm00001d012564	ME1
Zm00001d012586	ME1
Zm00001d012619	ME1
Zm00001d012779	ME1	Zinc finger; RING-type
Zm00001d012782	ME1	UDP-glucuronosyl/UDP-glucosyltransferase
Zm00001d044723	ME1	Membrane attack complex component/perforin (MACPF) domain
Zm00001d044744	ME1	Glycoside hydrolase family 9
Zm00001d044806	ME1	Transcription factor MYC/MYB N-terminal
Zm00001d044898	ME1
Zm00001d045205	ME1
Zm00001d045251	ME1	Acyl-coenzyme A oxidase; N-terminal
Zm00001d045264	ME1
Zm00001d045311	ME1	Domain of unknown function DUF676; lipase-like
Zm00001d045312	ME1
Zm00001d045341	ME1	Pyridoxal-phosphate dependent enzyme
Zm00001d045388	ME1	Protein kinase domain
Zm00001d045395	ME1	Major facilitator; sugar transporter-like
Zm00001d045396	ME1
Zm00001d045513	ME1	BAG domain
Zm00001d045515	ME1	Malectin-like domain
Zm00001d045558	ME1	Nucleoside phosphorylase domain
Zm00001d045568	ME1	Zinc finger; RING-type
Zm00001d045785	ME1	Protein kinase domain
Zm00001d045888	ME1
Zm00001d045945	ME1	Serine-threonine/tyrosine-protein kinase; catalytic domain
Zm00001d045950	ME1	Bulb-type lectin domain
Zm00001d046226	ME1
Zm00001d046404	ME1
Zm00001d046474	ME1
Zm00001d046644	ME1
Zm00001d046746	ME1
Zm00001d046865	ME1	Fatty acid hydroxylase
Zm00001d046884	ME1
Zm00001d046916	ME1	Casparian strip membrane protein domain
Zm00001d046952	ME1	Peptidase M20
Zm00001d046966	ME1
Zm00001d046971	ME1	AAA ATPase; AAA+ lid domain
Zm00001d046979	ME1	Aminotransferase class V domain
Zm00001d046998	ME1	ALOG domain
Zm00001d047087	ME1
Zm00001d047150	ME1	Short-chain dehydrogenase/reductase SDR
Zm00001d047182	ME1	SANT/Myb domain
Zm00001d047325	ME1	Protein of unknown function DUF1719
Zm00001d047356	ME1
Zm00001d047378	ME1	Protein of unknown function DUF241; plant
Zm00001d047503	ME1	Dormancy/auxin associated protein
Zm00001d047560	ME1	E3 ubiquitin-protein ligase RNF126-like; zinc-ribbon
Zm00001d047621	ME1
Zm00001d047625	ME1
Zm00001d047685	ME1	Glycosyl transferase; family 8
Zm00001d047732	ME1	PPM-type phosphatase domain
Zm00001d047736	ME1	Asparagine synthase
Zm00001d047743	ME1	Fatty acid desaturase domain
Zm00001d047799	ME1	Heat shock protein 70 family
Zm00001d047823	ME1	Zinc finger; RING-type
Zm00001d047939	ME1	Thaumatin family
Zm00001d048021	ME1
Zm00001d048032	ME1
Zm00001d048161	ME1
Zm00001d048202	ME1	Bifunctional inhibitor/plant lipid transfer protein/seed storage helical domain
Zm00001d048314	ME1	Serine-threonine/tyrosine-protein kinase; catalytic domain
Zm00001d048324	ME1	Ribulose-phosphate 3-epimerase-like
Zm00001d048433	ME1
Zm00001d048463	ME1	CNNM; transmembrane domain
Zm00001d048471	ME1	KNOX2
Zm00001d000117	ME1
Zm00001d000001	ME1	Tyrosinase copper-binding domain
Zm00001d000175	ME1	Pleckstrin-like; plant
Zm00001d000434	ME1	Xanthine/uracil/vitamin C permease
Zm00001d000086	ME1
Zm00001d000087	ME1	Pentatricopeptide repeat
Zm00001d000429	ME1
Zm00001d000152	ME1	Pentatricopeptide repeat
Zm00001d027494	ME10
Zm00001d027495	ME10
Zm00001d028011	ME10
Zm00001d022845	ME10
Zm00001d031050	ME10	Helicase; C-terminal
Zm00001d022886	ME10
Zm00001d031556	ME10
Zm00001d031927	ME10
Zm00001d032105	ME10
Zm00001d032106	ME10
Zm00001d032795	ME10
Zm00001d032934	ME10	Pentatricopeptide repeat
Zm00001d033882	ME10
Zm00001d034088	ME10
Zm00001d034711	ME10
Zm00001d024699	ME10
Zm00001d024886	ME10
Zm00001d025299	ME10
Zm00001d025706	ME10	RNA-binding; CRM domain
Zm00001d025932	ME10	Remorin; C-terminal
Zm00001d025974	ME10
Zm00001d001977	ME10	PC-Esterase
Zm00001d003091	ME10	Glycosyl transferase family 29
Zm00001d003188	ME10	Glycoside hydrolase; family 19; catalytic
Zm00001d003404	ME10
Zm00001d003471	ME10
Zm00001d004425	ME10
Zm00001d004626	ME10	Glycoside hydrolase; family 3; N-terminal
Zm00001d004867	ME10
Zm00001d004973	ME10	Serine hydroxymethyltransferase-like domain
Zm00001d005767	ME10
Zm00001d006596	ME10	Translation elongation factor EFTu/EF1A; C-terminal
Zm00001d007450	ME10
Zm00001d007498	ME10
Zm00001d007808	ME10
Zm00001d039256	ME10
Zm00001d039721	ME10
Zm00001d039722	ME10
Zm00001d039723	ME10
Zm00001d039730	ME10
Zm00001d039958	ME10	Glycoside hydrolase family 10 domain
Zm00001d040094	ME10	Wall-associated receptor kinase; galacturonan-binding domain
Zm00001d040517	ME10
Zm00001d040569	ME10
Zm00001d040916	ME10
Zm00001d041600	ME10	Pectinesterase inhibitor domain
Zm00001d042368	ME10
Zm00001d042781	ME10
Zm00001d043525	ME10
Zm00001d044715	ME10
Zm00001d048759	ME10
Zm00001d049101	ME10
Zm00001d049514	ME10
Zm00001d051338	ME10	Domain of unknown function DUF630
Zm00001d052294	ME10	PC-Esterase
Zm00001d053409	ME10
Zm00001d013857	ME10
Zm00001d013907	ME10	Bifunctional inhibitor/plant lipid transfer protein/seed storage helical domain
Zm00001d013926	ME10	Formin; FH2 domain
Zm00001d013977	ME10
Zm00001d014369	ME10	Polyprenyl synthetase
Zm00001d014648	ME10
Zm00001d017901	ME10
Zm00001d018317	ME10	Ribosome control protein 1
Zm00001d034986	ME10	Cytochrome P450
Zm00001d035000	ME10
Zm00001d035444	ME10
Zm00001d036026	ME10	Probable transposase; Ptta/En/Spm; plant
Zm00001d036613	ME10
Zm00001d037242	ME10	Sodium/solute symporter
Zm00001d038065	ME10	Annexin repeat
Zm00001d038990	ME10	Transcription factor TGA like domain
Zm00001d020096	ME10
Zm00001d020128	ME10
Zm00001d020287	ME10
Zm00001d021987	ME10
Zm00001d008303	ME10
Zm00001d010627	ME10
Zm00001d010885	ME10
Zm00001d011007	ME10
Zm00001d012362	ME10
Zm00001d012595	ME10	Pectate lyase
Zm00001d044862	ME10
Zm00001d044975	ME10	SANT/Myb domain
Zm00001d046184	ME10	Haem peroxidase
Zm00001d047592	ME10
Zm00001d047959	ME10
Zm00001d048219	ME10	Cupin 1
Zm00001d000101	ME10
Zm00001d027394	ME2
Zm00001d022669	ME2
Zm00001d027939	ME2	B3 DNA binding domain
Zm00001d028025	ME2	Protein of unknown function DUF538
Zm00001d028170	ME2	DOMON domain
Zm00001d028182	ME2	Protein of unknown function DUF966
Zm00001d028270	ME2
Zm00001d028366	ME2	Endonuclease/exonuclease/phosphatase
Zm00001d028367	ME2	Calcineurin-like phosphoesterase domain; ApaH type
Zm00001d028510	ME2	The fantastic four family
Zm00001d028524	ME2	AP2/ERF domain
Zm00001d028714	ME2	RNA recognition motif domain
Zm00001d028836	ME2
Zm00001d028947	ME2
Zm00001d029190	ME2	Short-chain dehydrogenase/reductase SDR
Zm00001d029386	ME2	Alpha/beta hydrolase fold-1
Zm00001d029460	ME2
Zm00001d029476	ME2
Zm00001d029566	ME2	Protein ENHANCED DISEASE RESISTANCE 2; C-terminal
Zm00001d029807	ME2
Zm00001d029950	ME2	Wall-associated receptor kinase; galacturonan-binding domain
Zm00001d030233	ME2
Zm00001d022794	ME2
Zm00001d030388	ME2
Zm00001d022861	ME2
Zm00001d031241	ME2	MINDY deubiquitinase domain
Zm00001d031244	ME2
Zm00001d031375	ME2
Zm00001d031428	ME2	Diacylglycerol glucosyltransferase; N-terminal
Zm00001d031485	ME2	Protein kinase domain
Zm00001d031546	ME2
Zm00001d031801	ME2	Alpha/beta hydrolase fold-3
Zm00001d032094	ME2	Small auxin-up RNA
Zm00001d032224	ME2	Biotin/lipoyl attachment
Zm00001d032325	ME2
Zm00001d032419	ME2	Dirigent protein
Zm00001d032502	ME2	YABBY protein
Zm00001d032535	ME2
Zm00001d032565	ME2	EB1; C-terminal
Zm00001d033039	ME2
Zm00001d033325	ME2	Zinc finger; Dof-type
Zm00001d033846	ME2
Zm00001d033870	ME2	Myc-type; basic helix-loop-helix (bHLH) domain
Zm00001d033884	ME2	Forkhead-associated (FHA) domain
Zm00001d033905	ME2	SS18 family
Zm00001d033910	ME2	Nucleotidyl transferase domain
Zm00001d033931	ME2	Alcohol dehydrogenase; N-terminal
Zm00001d033937	ME2
Zm00001d034026	ME2
Zm00001d034074	ME2	Glycosyl transferase; family 35
Zm00001d034551	ME2	Glycoside hydrolase; family 28
Zm00001d034573	ME2	Domain unknown function DUF295
Zm00001d034715	ME2	Pterin 4 alpha carbinolamine dehydratase
Zm00001d034842	ME2	Conserved oligomeric Golgi complex; subunit 2; N-terminal
Zm00001d023440	ME2	Senescence regulator S40
Zm00001d023446	ME2	B3 DNA binding domain
Zm00001d023552	ME2
Zm00001d023802	ME2	Heat shock protein 70 family
Zm00001d024120	ME2	O-methyltransferase domain
Zm00001d025288	ME2	Enolase; C-terminal TIM barrel domain
Zm00001d025406	ME2	Histone H2A/H2B/H3
Zm00001d025557	ME2
Zm00001d025571	ME2	Domain of unknown function DUF4057
Zm00001d025669	ME2	WRKY domain
Zm00001d025738	ME2	Rad21/Rec8-like protein; N-terminal
Zm00001d025985	ME2	Linker histone H1/H5; domain H15
Zm00001d026015	ME2	CENP-T/Histone H4; histone fold
Zm00001d026141	ME2
Zm00001d026156	ME2	Major facilitator superfamily
Zm00001d001943	ME2	Glycosyl hydrolase family 32; N-terminal
Zm00001d002172	ME2	PAN/Apple domain
Zm00001d002408	ME2	GroES chaperonin family
Zm00001d002543	ME2	CENP-T/Histone H4; histone fold
Zm00001d002546	ME2
Zm00001d002989	ME2	Cytokinin dehydrogenase 1; FAD/cytokinin binding domain
Zm00001d003040	ME2	Zinc finger; C3HC4 RING-type
Zm00001d003143	ME2
Zm00001d003308	ME2	Ribonuclease H2 subunit B; wHTH domain
Zm00001d003322	ME2
Zm00001d003425	ME2
Zm00001d003502	ME2	Signal recognition particle; SRP19 subunit
Zm00001d003515	ME2	Xylanase inhibitor; C-terminal
Zm00001d003990	ME2	Calcineurin-like phosphoesterase domain; ApaH type
Zm00001d004357	ME2	PPM-type phosphatase domain
Zm00001d004442	ME2	ABC transporter type 1; transmembrane domain
Zm00001d004576	ME2
Zm00001d004753	ME2	Dirigent protein
Zm00001d004855	ME2	Actin family
Zm00001d005624	ME2	Cytochrome b5-like heme/steroid binding domain
Zm00001d005763	ME2
Zm00001d006171	ME2	Multi antimicrobial extrusion protein
Zm00001d006182	ME2	HpcH/HpaI aldolase/citrate lyase domain
Zm00001d006209	ME2
Zm00001d006243	ME2	D-galactoside/L-rhamnose binding SUEL lectin domain
Zm00001d006354	ME2
Zm00001d006511	ME2	Sugar phosphate transporter domain
Zm00001d007153	ME2	Hypoxia induced protein; domain
Zm00001d007254	ME2	Leucine-rich repeat
Zm00001d007258	ME2	Alpha/beta hydrolase fold-3
Zm00001d007489	ME2	Zinc-finger domain of monoamine-oxidase A repressor R1
Zm00001d007967	ME2
Zm00001d007978	ME2	Helicase; C-terminal
Zm00001d039306	ME2	SANT/Myb domain
Zm00001d039331	ME2
Zm00001d039377	ME2
Zm00001d039581	ME2	Transcription factor CBF/NF-Y/archaeal histone domain
Zm00001d039600	ME2	Leucine-rich repeat
Zm00001d039664	ME2	DNA/RNA-binding protein Alba-like
Zm00001d039733	ME2	CENP-T/Histone H4; histone fold
Zm00001d039821	ME2	Histone H2A/H2B/H3
Zm00001d039865	ME2	Triosephosphate isomerase
Zm00001d040291	ME2	Dynein light chain; type 1/2
Zm00001d040327	ME2
Zm00001d040960	ME2	Calponin homology domain
Zm00001d041075	ME2
Zm00001d041204	ME2	PLAT/LH2 domain
Zm00001d041606	ME2	MCM OB domain
Zm00001d041700	ME2	Shikimate dehydrogenase substrate binding; N-terminal
Zm00001d042130	ME2	ERCC4 domain
Zm00001d042288	ME2
Zm00001d042376	ME2	Protein of unknown function PDDEXK-like
Zm00001d042382	ME2
Zm00001d042386	ME2
Zm00001d042453	ME2	Fructose-bisphosphate aldolase; class-I
Zm00001d042572	ME2
Zm00001d042875	ME2
Zm00001d042901	ME2
Zm00001d042930	ME2	Histone H2A/H2B/H3
Zm00001d042935	ME2
Zm00001d043018	ME2
Zm00001d043059	ME2	TMEM14 family
Zm00001d043190	ME2
Zm00001d043467	ME2
Zm00001d043574	ME2	Aminotransferase class V domain
Zm00001d043990	ME2
Zm00001d044039	ME2	Wax synthase domain
Zm00001d044121	ME2
Zm00001d044224	ME2
Zm00001d044246	ME2	Histone H2A; C-terminal domain
Zm00001d044541	ME2	SPX domain
Zm00001d044664	ME2	Ribosomal protein S9
Zm00001d044670	ME2	LURP-one-related
Zm00001d044672	ME2	Protein kinase domain
Zm00001d048578	ME2
Zm00001d049106	ME2
Zm00001d049276	ME2	Peptidase S10; serine carboxypeptidase
Zm00001d049299	ME2	Cytochrome P450
Zm00001d049577	ME2
Zm00001d049619	ME2
Zm00001d049743	ME2
Zm00001d049753	ME2	Glycosyl hydrolase; family 13; catalytic domain
Zm00001d049806	ME2	Peptidase C19; ubiquitin carboxyl-terminal hydrolase
Zm00001d050032	ME2	Nucleotidyl transferase domain
Zm00001d050093	ME2	Small auxin-up RNA
Zm00001d050100	ME2	Histone H2A/H2B/H3
Zm00001d051001	ME2	Glyceraldehyde 3-phosphate dehydrogenase; catalytic domain
Zm00001d051047	ME2	CCT domain
Zm00001d051361	ME2	Domain of unknown function DUF828
Zm00001d051406	ME2
Zm00001d051697	ME2
Zm00001d051817	ME2
Zm00001d051901	ME2
Zm00001d052333	ME2	Hypoxia induced protein; domain
Zm00001d052690	ME2
Zm00001d052749	ME2	High mobility group box domain
Zm00001d052883	ME2
Zm00001d053824	ME2
Zm00001d012805	ME2
Zm00001d012818	ME2
Zm00001d012836	ME2
Zm00001d012837	ME2	Histone H2A; C-terminal domain
Zm00001d012883	ME2	Multi antimicrobial extrusion protein
Zm00001d013066	ME2	Linker histone H1/H5; domain H15
Zm00001d013105	ME2	Protein kinase domain
Zm00001d013144	ME2
Zm00001d013542	ME2	Protein argonaute; Mid domain
Zm00001d013770	ME2
Zm00001d014128	ME2	Heavy metal-associated domain; HMA
Zm00001d014535	ME2
Zm00001d014639	ME2	Calcium-dependent channel; 7TM region; putative phosphate
Zm00001d015101	ME2
Zm00001d015376	ME2	Phosphoglycerate kinase
Zm00001d015414	ME2	Leucine-rich repeat
Zm00001d015746	ME2	Mitochondrial substrate/solute carrier
Zm00001d015802	ME2
Zm00001d016239	ME2	Protein of unknown function DUF4504
Zm00001d016255	ME2	Heat shock factor (HSF)-type; DNA-binding
Zm00001d016256	ME2
Zm00001d016301	ME2	Phosphatase PHOSPHO-type
Zm00001d016505	ME2	Zinc finger; MYND-type
Zm00001d016647	ME2	Inositol polyphosphate kinase
Zm00001d016723	ME2	Histone H2A/H2B/H3
Zm00001d016738	ME2	Pectinesterase inhibitor domain
Zm00001d016745	ME2
Zm00001d016895	ME2	Alpha/beta hydrolase fold-3
Zm00001d017121	ME2	Glyceraldehyde 3-phosphate dehydrogenase; NAD(P) binding domain
Zm00001d017217	ME2
Zm00001d017448	ME2	Major sperm protein (MSP) domain
Zm00001d017507	ME2
Zm00001d017537	ME2
Zm00001d017545	ME2	CRAL-TRIO lipid binding domain
Zm00001d017838	ME2
Zm00001d017898	ME2	Transcription factor CBF/NF-Y/archaeal histone domain
Zm00001d018184	ME2
Zm00001d018252	ME2
Zm00001d018265	ME2
Zm00001d018485	ME2	NADP-dependent oxidoreductase domain
Zm00001d018552	ME2
Zm00001d001297	ME2
Zm00001d035154	ME2
Zm00001d035541	ME2
Zm00001d035963	ME2
Zm00001d036125	ME2	Early nodulin 93 ENOD93 protein
Zm00001d036169	ME2
Zm00001d036250	ME2	Histone H2A/H2B/H3
Zm00001d036425	ME2	Transcription factor; MADS-box
Zm00001d036777	ME2	NUDIX hydrolase domain
Zm00001d036871	ME2	Ribosomal protein S21e
Zm00001d037204	ME2	Protein EXORDIUM-like
Zm00001d037234	ME2	Starch synthase; catalytic domain
Zm00001d037278	ME2	Phosphofructokinase domain
Zm00001d037732	ME2	Ribosomal protein L22/L17
Zm00001d037847	ME2	Small GTPase
Zm00001d038054	ME2	BRCT domain
Zm00001d038135	ME2	Serine-threonine/tyrosine-protein kinase; catalytic domain
Zm00001d038202	ME2
Zm00001d038377	ME2
Zm00001d038626	ME2
Zm00001d038891	ME2	Methyltransferase type 11
Zm00001d039116	ME2	ZF-HD homeobox protein; Cys/His-rich dimerisation domain
Zm00001d039131	ME2	Nucleotidyl transferase domain
Zm00001d039218	ME2	Protein kinase domain
Zm00001d018727	ME2	Phytosulfokine
Zm00001d019177	ME2	NAD-dependent epimerase/dehydratase
Zm00001d020147	ME2	Fatty acid desaturase domain
Zm00001d020257	ME2	Heavy metal-associated domain; HMA
Zm00001d020322	ME2	Serine-threonine/tyrosine-protein kinase; catalytic domain
Zm00001d020675	ME2
Zm00001d020704	ME2	Heat shock factor (HSF)-type; DNA-binding
Zm00001d021063	ME2
Zm00001d021216	ME2	Multi antimicrobial extrusion protein
Zm00001d021437	ME2
Zm00001d021447	ME2	LysM domain
Zm00001d021453	ME2	Vacuolar protein sorting-associated protein Ist1
Zm00001d021526	ME2	Nucleoside diphosphate kinase-like domain
Zm00001d021544	ME2	Protein EXORDIUM-like
Zm00001d021628	ME2
Zm00001d022390	ME2	Xylanase inhibitor; C-terminal
Zm00001d022461	ME2	AP2/ERF domain
Zm00001d022616	ME2	Phosphopantetheine binding ACP domain
Zm00001d008288	ME2
Zm00001d008898	ME2	Haem peroxidase
Zm00001d009292	ME2	Protein of unknown function DUF597
Zm00001d009821	ME2
Zm00001d009915	ME2	Clathrin; heavy chain/VPS; 7-fold repeat
Zm00001d010025	ME2	Proteinase inhibitor I13; potato inhibitor I
Zm00001d010575	ME2	CENP-T/Histone H4; histone fold
Zm00001d010588	ME2	Thiamine pyrophosphate enzyme; N-terminal TPP-binding domain
Zm00001d010610	ME2	WEB family
Zm00001d010800	ME2
Zm00001d011064	ME2
Zm00001d011463	ME2	Protein MIZU-KUSSEI 1-like; plant
Zm00001d011655	ME2	Protein kinase domain
Zm00001d011734	ME2	Phosphatase PHOSPHO-type
Zm00001d011757	ME2	Leucine-rich repeat
Zm00001d012069	ME2
Zm00001d012142	ME2	Protein of unknown function DUF212
Zm00001d012221	ME2	Fatty acid desaturase; type 2
Zm00001d012259	ME2	Proton-dependent oligopeptide transporter family
Zm00001d012276	ME2	Synaptobrevin
Zm00001d012304	ME2
Zm00001d012326	ME2	Cytochrome P450
Zm00001d012407	ME2	Triosephosphate isomerase
Zm00001d012429	ME2
Zm00001d012577	ME2
Zm00001d012671	ME2	Cytidine and deoxycytidylate deaminase domain
Zm00001d012707	ME2	Haloacid dehalogenase-like hydrolase
Zm00001d044717	ME2	Cyclic nucleotide-binding domain
Zm00001d044754	ME2	Phosphofructokinase domain
Zm00001d044947	ME2	Fungal lipase-like domain
Zm00001d045048	ME2	Pectinesterase; catalytic
Zm00001d045202	ME2	Protein kinase domain
Zm00001d045354	ME2	CDT1 Geminin-binding domain-like
Zm00001d045431	ME2	Enolase; C-terminal TIM barrel domain
Zm00001d045462	ME2	Starch synthase; catalytic domain
Zm00001d045564	ME2	Haloacid dehalogenase-like hydrolase
Zm00001d045728	ME2	Leucine-rich repeat
Zm00001d045772	ME2	Transcription factor CBF/NF-Y/archaeal histone domain
Zm00001d045913	ME2
Zm00001d046330	ME2	Multicopper oxidase; type 1
Zm00001d046500	ME2	SPX domain
Zm00001d046538	ME2	CRAL-TRIO lipid binding domain
Zm00001d046995	ME2	CRAL/TRIO; N-terminal domain
Zm00001d047211	ME2
Zm00001d047259	ME2
Zm00001d047493	ME2	Ribosomal protein S21e
Zm00001d047639	ME2
Zm00001d047697	ME2	Ribosomal protein S28e
Zm00001d047787	ME2	Histone H2A; C-terminal domain
Zm00001d047788	ME2	Histone H2A/H2B/H3
Zm00001d048208	ME2	AP2/ERF domain
Zm00001d048229	ME2	Myc-type; basic helix-loop-helix (bHLH) domain
Zm00001d048366	ME2
Zm00001d000344	ME2	Calcineurin-like phosphoesterase domain; ApaH type
Zm00001d027232	ME3
Zm00001d027233	ME3
Zm00001d027375	ME3	LysM domain
Zm00001d027834	ME3
Zm00001d027854	ME3
Zm00001d027877	ME3
Zm00001d028064	ME3
Zm00001d028311	ME3	Multi antimicrobial extrusion protein
Zm00001d028615	ME3	PPM-type phosphatase domain
Zm00001d028680	ME3	Ankyrin repeat-containing domain
Zm00001d028689	ME3	ABC-2 type transporter
Zm00001d028835	ME3	Protein of unknown function DUF3511
Zm00001d029233	ME3
Zm00001d029906	ME3	RlpA-like protein; double-psi beta-barrel domain
Zm00001d029923	ME3	Hydrophobic seed protein domain
Zm00001d029948	ME3	Protein kinase domain
Zm00001d029997	ME3	GroES chaperonin family
Zm00001d030023	ME3	NAC domain
Zm00001d030316	ME3
Zm00001d030494	ME3	Transferase
Zm00001d030559	ME3
Zm00001d031192	ME3
Zm00001d031498	ME3
Zm00001d031500	ME3
Zm00001d031501	ME3	AP2/ERF domain
Zm00001d031647	ME3
Zm00001d031861	ME3	AP2/ERF domain
Zm00001d031876	ME3	Glutathione-specific gamma-glutamylcyclotransferase
Zm00001d032138	ME3
Zm00001d032322	ME3	Xanthine/uracil/vitamin C permease
Zm00001d032479	ME3	Protein of unknown function DUF241; plant
Zm00001d032730	ME3
Zm00001d032788	ME3	GDSL lipase/esterase
Zm00001d032817	ME3
Zm00001d033053	ME3	Molybdate transporter 1/2
Zm00001d033301	ME3
Zm00001d033364	ME3
Zm00001d033767	ME3	Ribosomal protein L22/L17
Zm00001d033997	ME3
Zm00001d034390	ME3
Zm00001d023290	ME3
Zm00001d023671	ME3
Zm00001d023672	ME3
Zm00001d023955	ME3	Transcription factor; MADS-box
Zm00001d023964	ME3	Peptidase S10; serine carboxypeptidase
Zm00001d024058	ME3
Zm00001d024321	ME3
Zm00001d024350	ME3
Zm00001d024520	ME3
Zm00001d024549	ME3
Zm00001d024611	ME3
Zm00001d024617	ME3
Zm00001d024620	ME3	Basal layer antifungal peptide
Zm00001d024659	ME3
Zm00001d024735	ME3
Zm00001d024809	ME3	SANT/Myb domain
Zm00001d024810	ME3	SANT/Myb domain
Zm00001d024926	ME3
Zm00001d024958	ME3
Zm00001d024959	ME3	Bifunctional inhibitor/plant lipid transfer protein/seed storage helical domain
Zm00001d025037	ME3	UDP-glucuronosyl/UDP-glucosyltransferase
Zm00001d025047	ME3	Haem peroxidase
Zm00001d025416	ME3
Zm00001d025721	ME3	HORMA domain
Zm00001d025878	ME3
Zm00001d025900	ME3	GRAM domain
Zm00001d025967	ME3
Zm00001d026109	ME3	Polyphenol oxidase; central domain
Zm00001d026132	ME3	Multicopper oxidase; type 2
Zm00001d026431	ME3	Oxoglutarate/iron-dependent dioxygenase
Zm00001d026486	ME3	AP2/ERF domain
Zm00001d001772	ME3	Late embryogenesis abundant protein; LEA_2 subgroup
Zm00001d001791	ME3
Zm00001d002011	ME3	AP2/ERF domain
Zm00001d002161	ME3
Zm00001d002888	ME3	EamA domain
Zm00001d003016	ME3	Aromatic amino acid lyase
Zm00001d003067	ME3	Root UVB sensitive family
Zm00001d003349	ME3	Cytochrome P450
Zm00001d003593	ME3	Protein of unknown function DUF538
Zm00001d003749	ME3	Aluminum-activated malate transporter
Zm00001d003776	ME3	Glycosyl hydrolase family 32; C-terminal
Zm00001d003846	ME3
Zm00001d003869	ME3	IPP transferase
Zm00001d003999	ME3	Protein of unknown function DUF761; plant
Zm00001d004008	ME3
Zm00001d004129	ME3
Zm00001d004805	ME3
Zm00001d005118	ME3	CRAL/TRIO; N-terminal domain
Zm00001d005620	ME3	UDP-glucuronosyl/UDP-glucosyltransferase
Zm00001d005895	ME3	EF-hand domain
Zm00001d006707	ME3
Zm00001d006791	ME3	SANT/Myb domain
Zm00001d007187	ME3
Zm00001d007255	ME3	Proton-dependent oligopeptide transporter family
Zm00001d007310	ME3	Proton-dependent oligopeptide transporter family
Zm00001d007443	ME3
Zm00001d007447	ME3
Zm00001d007466	ME3
Zm00001d007470	ME3
Zm00001d007471	ME3
Zm00001d007654	ME3	Ribonuclease CAF1
Zm00001d007832	ME3
Zm00001d007941	ME3
Zm00001d039346	ME3	GH3 family
Zm00001d039378	ME3
Zm00001d039430	ME3	Phytocyanin domain
Zm00001d039618	ME3	Fungal lipase-like domain
Zm00001d039848	ME3	Short-chain dehydrogenase/reductase SDR
Zm00001d040035	ME3	Multicopper oxidase; type 1
Zm00001d040275	ME3	Modifying wall lignin-1/2
Zm00001d040277	ME3
Zm00001d040505	ME3	Major facilitator superfamily
Zm00001d040682	ME3
Zm00001d040966	ME3
Zm00001d041079	ME3
Zm00001d041576	ME3	SANT/Myb domain
Zm00001d041671	ME3
Zm00001d041781	ME3	Transcription factor; K-box
Zm00001d041822	ME3	Bifunctional inhibitor/plant lipid transfer protein/seed storage helical domain
Zm00001d041965	ME3	Drought induced 19 protein type; zinc-binding domain
Zm00001d042076	ME3
Zm00001d042226	ME3
Zm00001d042228	ME3
Zm00001d042229	ME3
Zm00001d042231	ME3
Zm00001d042353	ME3	Sucrose synthase
Zm00001d042591	ME3	Transcription factor; K-box
Zm00001d042634	ME3	Extradiol ring-cleavage dioxygenase; class III enzyme; subunit B
Zm00001d043231	ME3	START domain
Zm00001d043293	ME3	FAD linked oxidase; N-terminal
Zm00001d043413	ME3
Zm00001d043453	ME3	Phytocyanin domain
Zm00001d043616	ME3	Fungal lipase-like domain
Zm00001d043734	ME3
Zm00001d043837	ME3	SANT/Myb domain
Zm00001d043839	ME3	Protein of unknown function DUF599
Zm00001d043943	ME3	Cytochrome b561/ferric reductase transmembrane
Zm00001d043982	ME3	ClpA/ClpB; AAA lid domain
Zm00001d044095	ME3	Carbonic anhydrase
Zm00001d044171	ME3	WRKY domain
Zm00001d044460	ME3	Phospholipase/carboxylesterase/thioesterase
Zm00001d044465	ME3	GDSL lipase/esterase
Zm00001d044476	ME3	ABC transporter-like
Zm00001d044564	ME3	ABC transporter type 1; transmembrane domain
Zm00001d044605	ME3	Fatty acid desaturase domain
Zm00001d044630	ME3	RED-like; N-terminal
Zm00001d044634	ME3
Zm00001d048623	ME3	SANT/Myb domain
Zm00001d048630	ME3
Zm00001d048760	ME3
Zm00001d048826	ME3	Defensin; invertebrate/fungal
Zm00001d048896	ME3
Zm00001d048920	ME3
Zm00001d049034	ME3
Zm00001d049228	ME3	Wall-associated receptor kinase; galacturonan-binding domain
Zm00001d049576	ME3	Basal layer antifungal peptide
Zm00001d050055	ME3
Zm00001d050456	ME3	Proton-dependent oligopeptide transporter family
Zm00001d050670	ME3
Zm00001d050768	ME3	Signal transduction response regulator; receiver domain
Zm00001d051439	ME3	Zinc finger; Dof-type
Zm00001d051501	ME3	Zinc finger; RING-type
Zm00001d051554	ME3
Zm00001d051709	ME3
Zm00001d052264	ME3
Zm00001d052371	ME3	LURP-one-related
Zm00001d052482	ME3
Zm00001d052783	ME3
Zm00001d052796	ME3	14-3-3 domain
Zm00001d052799	ME3
Zm00001d052934	ME3
Zm00001d053095	ME3
Zm00001d053108	ME3
Zm00001d053143	ME3	Amino acid transporter; transmembrane domain
Zm00001d053329	ME3
Zm00001d053331	ME3
Zm00001d053557	ME3
Zm00001d053897	ME3	Ubiquitin-conjugating enzyme E2
Zm00001d013112	ME3	IQ motif; EF-hand binding site
Zm00001d013146	ME3	Photosystem I PsaF; reaction centre subunit III
Zm00001d013228	ME3
Zm00001d013622	ME3
Zm00001d013641	ME3	Alpha crystallin/Hsp20 domain
Zm00001d013945	ME3
Zm00001d013979	ME3	Cytochrome P450
Zm00001d014496	ME3
Zm00001d014520	ME3
Zm00001d014846	ME3
Zm00001d015010	ME3	PMR5 N-terminal domain
Zm00001d015292	ME3	Glycoside hydrolase family 9
Zm00001d015381	ME3	Transcription factor; K-box
Zm00001d017057	ME3
Zm00001d017202	ME3	Exostosin; GT47 domain
Zm00001d018142	ME3	Transcription factor; MADS-box
Zm00001d018244	ME3
Zm00001d018335	ME3
Zm00001d018376	ME3	Domain of unknown function DUF3506
Zm00001d018459	ME3
Zm00001d035249	ME3	Transferase
Zm00001d035301	ME3
Zm00001d035373	ME3
Zm00001d035590	ME3
Zm00001d035651	ME3	Zinc finger; Dof-type
Zm00001d036050	ME3
Zm00001d036197	ME3	Transferase
Zm00001d036784	ME3	Potassium transporter
Zm00001d036897	ME3
Zm00001d037009	ME3	Berberine/berberine-like
Zm00001d037079	ME3	Glutathione peroxidase
Zm00001d037089	ME3	Cytochrome P450
Zm00001d037091	ME3	Cytochrome P450
Zm00001d037133	ME3	Neprosin
Zm00001d037197	ME3
Zm00001d037693	ME3	Malic enzyme; N-terminal domain
Zm00001d037802	ME3
Zm00001d037942	ME3
Zm00001d038235	ME3
Zm00001d038335	ME3
Zm00001d038887	ME3	Transcription factor TFIIB; cyclin-like domain
Zm00001d039091	ME3	Small GTPase
Zm00001d018837	ME3	BURP domain
Zm00001d019027	ME3
Zm00001d019035	ME3	Thioredoxin domain
Zm00001d019260	ME3
Zm00001d019453	ME3
Zm00001d020364	ME3	Protein EARLY FLOWERING 4 domain
Zm00001d020479	ME3
Zm00001d020589	ME3	Zf-FLZ domain
Zm00001d020628	ME3	Cytochrome P450
Zm00001d021064	ME3
Zm00001d021709	ME3	NUDIX hydrolase domain
Zm00001d021733	ME3
Zm00001d021973	ME3	Transcription factor GRAS
Zm00001d022112	ME3	Stress responsive alpha-beta barrel
Zm00001d022496	ME3
Zm00001d022533	ME3
Zm00001d008601	ME3
Zm00001d008674	ME3	Squalene cyclase; C-terminal
Zm00001d008750	ME3
Zm00001d009180	ME3
Zm00001d010295	ME3	Zinc finger; RING-type
Zm00001d010430	ME3
Zm00001d010736	ME3	O-methyltransferase domain
Zm00001d010749	ME3	Lateral organ boundaries; LOB
Zm00001d010889	ME3	SANT/Myb domain
Zm00001d010969	ME3	Tetraspanin/Peripherin
Zm00001d011013	ME3	Cation-transporting P-type ATPase; N-terminal
Zm00001d011026	ME3
Zm00001d011028	ME3
Zm00001d011035	ME3
Zm00001d012036	ME3	Sucrose synthase
Zm00001d012128	ME3	Signal transduction response regulator; receiver domain
Zm00001d012632	ME3
Zm00001d044821	ME3	GDSL lipase/esterase
Zm00001d045162	ME3	SANT/Myb domain
Zm00001d045252	ME3
Zm00001d045459	ME3
Zm00001d045668	ME3	Acylphosphatase-like domain
Zm00001d046055	ME3
Zm00001d046170	ME3	Phosphoenolpyruvate carboxylase
Zm00001d046397	ME3
Zm00001d047011	ME3
Zm00001d047066	ME3	Haem peroxidase
Zm00001d047425	ME3
Zm00001d047565	ME3
Zm00001d047753	ME3	RNA recognition motif domain
Zm00001d047807	ME3
Zm00001d048020	ME3	Globin
Zm00001d048311	ME3
Zm00001d048422	ME3
Zm00001d000270	ME3
Zm00001d000161	ME3
Zm00001d000126	ME3
Zm00001d027240	ME4
Zm00001d027313	ME4
Zm00001d027524	ME4
Zm00001d027534	ME4	AMP-dependent synthetase/ligase
Zm00001d027958	ME4
Zm00001d028125	ME4	Protein of unknown function DUF677
Zm00001d028172	ME4
Zm00001d028230	ME4	Major facilitator; sugar transporter-like
Zm00001d028287	ME4	Calcium uniporter protein; C-terminal
Zm00001d028428	ME4
Zm00001d028554	ME4
Zm00001d028557	ME4
Zm00001d028588	ME4	Nucleotide exchange factor Fes1
Zm00001d028962	ME4	WRKY domain
Zm00001d029648	ME4	Terpene synthase; metal-binding domain
Zm00001d029893	ME4
Zm00001d029908	ME4
Zm00001d031436	ME4	OTU domain
Zm00001d031449	ME4	Lipoxygenase; C-terminal
Zm00001d031958	ME4	Inosine/uridine-preferring nucleoside hydrolase domain
Zm00001d032214	ME4
Zm00001d032868	ME4
Zm00001d032906	ME4
Zm00001d022965	ME4
Zm00001d033393	ME4
Zm00001d033455	ME4	Thaumatin family
Zm00001d033517	ME4	Nodulin-like
Zm00001d033835	ME4
Zm00001d033909	ME4
Zm00001d034095	ME4	Cytochrome P450
Zm00001d034096	ME4	Cytochrome P450
Zm00001d034097	ME4	Cytochrome P450
Zm00001d034171	ME4
Zm00001d034475	ME4
Zm00001d034800	ME4
Zm00001d023656	ME4	Small GTPase superfamily; ARF/SAR type
Zm00001d023704	ME4
Zm00001d023768	ME4	Fatty acid desaturase domain
Zm00001d023769	ME4	Fatty acid desaturase domain
Zm00001d023811	ME4	Bet v I/Major latex protein
Zm00001d023984	ME4	GDSL lipase/esterase
Zm00001d023090	ME4
Zm00001d024207	ME4	Terpene synthase; N-terminal domain
Zm00001d024210	ME4
Zm00001d024211	ME4	Terpene synthase; N-terminal domain
Zm00001d024388	ME4
Zm00001d024522	ME4	Myc-type; basic helix-loop-helix (bHLH) domain
Zm00001d025518	ME4
Zm00001d025622	ME4
Zm00001d025623	ME4	Ccc1 family
Zm00001d025662	ME4
Zm00001d025827	ME4	Fungal lipase-like domain
Zm00001d023172	ME4
Zm00001d025943	ME4	Glycosyl hydrolase family 32; N-terminal
Zm00001d025955	ME4	SH3 domain
Zm00001d026042	ME4
Zm00001d026542	ME4	MYB-CC type transcription factor; LHEQLE-containing domain
Zm00001d002393	ME4
Zm00001d002454	ME4	Phosphoribulokinase/uridine kinase
Zm00001d002488	ME4
Zm00001d002847	ME4
Zm00001d002958	ME4	GRAM domain
Zm00001d003191	ME4	Glycoside hydrolase; family 19; catalytic
Zm00001d003280	ME4
Zm00001d003445	ME4
Zm00001d003671	ME4
Zm00001d004147	ME4
Zm00001d004510	ME4
Zm00001d005306	ME4	Dynamin superfamily
Zm00001d006158	ME4
Zm00001d006632	ME4
Zm00001d007143	ME4	UDP-glucuronosyl/UDP-glucosyltransferase
Zm00001d039799	ME4	Alpha/beta hydrolase fold-3
Zm00001d039859	ME4	Metallothionein; family 15; plant
Zm00001d039887	ME4
Zm00001d039933	ME4	Alpha crystallin/Hsp20 domain
Zm00001d039942	ME4	Alpha crystallin/Hsp20 domain
Zm00001d040674	ME4
Zm00001d040764	ME4	Cytochrome P450
Zm00001d041082	ME4	Terpene synthase; metal-binding domain
Zm00001d041589	ME4	Ankyrin repeat-containing domain
Zm00001d042154	ME4	Ribosomal protein S4e; central region
Zm00001d043121	ME4	Thaumatin family
Zm00001d043651	ME4	Alliinase; EGF-like domain
Zm00001d044078	ME4
Zm00001d048688	ME4	UDP-glucuronosyl/UDP-glucosyltransferase
Zm00001d048782	ME4
Zm00001d026742	ME4
Zm00001d048947	ME4	Barwin domain
Zm00001d048949	ME4	Barwin domain
Zm00001d048950	ME4	Barwin domain
Zm00001d051615	ME4	Protein kinase domain
Zm00001d051765	ME4
Zm00001d052137	ME4	Atypical dual-specificity phosphatase Siw14-like
Zm00001d052744	ME4	Glycosyl transferase CAP10 domain
Zm00001d053004	ME4
Zm00001d013208	ME4
Zm00001d013212	ME4	Haem peroxidase
Zm00001d013378	ME4	Nucleoside triphosphate pyrophosphatase Maf-like protein
Zm00001d013533	ME4
Zm00001d013606	ME4
Zm00001d013746	ME4	Protein of unknown function DUF620
Zm00001d013862	ME4	Cytochrome P450
Zm00001d014062	ME4	Leucine-rich repeat
Zm00001d014121	ME4	Cytochrome P450
Zm00001d014134	ME4	Cytochrome P450
Zm00001d014463	ME4
Zm00001d014486	ME4	(2R)-phospho-3-sulpholactate synthase; ComA
Zm00001d014730	ME4
Zm00001d015108	ME4
Zm00001d015212	ME4	HRDC domain
Zm00001d015498	ME4
Zm00001d015961	ME4
Zm00001d016586	ME4
Zm00001d016947	ME4
Zm00001d016948	ME4
Zm00001d017139	ME4	4-hydroxy-3-methylbut-2-en-1-yl diphosphate synthase; bacterial-type
Zm00001d017381	ME4
Zm00001d017639	ME4	Glycoside hydrolase family 18; catalytic domain
Zm00001d017650	ME4	Small GTPase superfamily; ARF/SAR type
Zm00001d017728	ME4	Amino acid/polyamine transporter I
Zm00001d017801	ME4
Zm00001d017821	ME4	Protein kinase domain
Zm00001d017851	ME4
Zm00001d018257	ME4
Zm00001d035127	ME4
Zm00001d035166	ME4	Amino acid transporter; transmembrane domain
Zm00001d001321	ME4
Zm00001d035883	ME4
Zm00001d035907	ME4
Zm00001d036164	ME4	SAM dependent carboxyl methyltransferase
Zm00001d036370	ME4	Glycoside hydrolase; family 19; catalytic
Zm00001d036404	ME4
Zm00001d036575	ME4
Zm00001d036616	ME4
Zm00001d036680	ME4
Zm00001d036956	ME4	Tetraspanin/Peripherin
Zm00001d037322	ME4
Zm00001d037659	ME4	Sugar phosphate transporter domain
Zm00001d037816	ME4	Voltage-dependent anion channel
Zm00001d038023	ME4	WRKY domain
Zm00001d038036	ME4
Zm00001d038288	ME4	SANT/Myb domain
Zm00001d019496	ME4
Zm00001d019704	ME4
Zm00001d019726	ME4	Phytocyanin domain
Zm00001d019797	ME4
Zm00001d019937	ME4
Zm00001d019946	ME4
Zm00001d020140	ME4
Zm00001d020268	ME4
Zm00001d020702	ME4	Mitochondrial substrate/solute carrier
Zm00001d021629	ME4	Multi antimicrobial extrusion protein
Zm00001d021647	ME4
Zm00001d021751	ME4	GC-rich sequence DNA-binding factor-like domain
Zm00001d021935	ME4
Zm00001d022397	ME4
Zm00001d009084	ME4	Methyltransferase type 11
Zm00001d009091	ME4
Zm00001d009767	ME4	Drought induced 19 protein type; zinc-binding domain
Zm00001d009925	ME4	Domain of unknown function DUF223
Zm00001d010094	ME4
Zm00001d010399	ME4	WRKY domain
Zm00001d010499	ME4
Zm00001d010565	ME4
Zm00001d011097	ME4	NADH:flavin oxidoreductase/NADH oxidase; N-terminal
Zm00001d011377	ME4	GH3 family
Zm00001d011755	ME4	Oil body-associated protein-like
Zm00001d044731	ME4
Zm00001d044984	ME4	Cyclin; N-terminal
Zm00001d045188	ME4	Cytochrome P450
Zm00001d045606	ME4	Acyl-CoA oxidase/dehydrogenase; central domain
Zm00001d045800	ME4	VASt domain
Zm00001d045862	ME4	UDP-glucuronosyl/UDP-glucosyltransferase
Zm00001d046598	ME4
Zm00001d046634	ME4
Zm00001d046937	ME4	Basic-leucine zipper domain
Zm00001d047302	ME4	ClpA/ClpB; AAA lid domain
Zm00001d047674	ME4	Protein of unknown function DUF761; plant
Zm00001d047841	ME4	Alpha crystallin/Hsp20 domain
Zm00001d048087	ME4	O-methyltransferase domain
Zm00001d048484	ME4	Nuclear protein DGCR14/ESS-2
Zm00001d048558	ME4	Glutathione S-transferase; N-terminal
Zm00001d028056	ME5	NPH3 domain
Zm00001d028585	ME5	RNA polymerase sigma-70 region 2
Zm00001d028693	ME5
Zm00001d028992	ME5	Thioredoxin domain
Zm00001d029164	ME5	Glycoside hydrolase; family 14
Zm00001d029242	ME5	Transcription termination factor; mitochondrial/chloroplastic
Zm00001d029333	ME5	Phosphatidylinositol anchor biosynthesis protein PIGW/GWT1
Zm00001d029575	ME5
Zm00001d029848	ME5	Aminotransferase class IV
Zm00001d030110	ME5	RST domain of plant C-terminal
Zm00001d030262	ME5
Zm00001d030267	ME5
Zm00001d022846	ME5
Zm00001d031872	ME5
Zm00001d032455	ME5
Zm00001d033038	ME5
Zm00001d033048	ME5	CO/COL/TOC1; conserved site
Zm00001d033107	ME5	Cation-transporting P-type ATPase; C-terminal
Zm00001d033150	ME5
Zm00001d034543	ME5
Zm00001d023387	ME5
Zm00001d023694	ME5
Zm00001d023933	ME5	Oxoglutarate/iron-dependent dioxygenase
Zm00001d024711	ME5
Zm00001d024753	ME5
Zm00001d024839	ME5	Glutathione S-transferase; N-terminal
Zm00001d025025	ME5	Electron transfer flavoprotein; alpha/beta-subunit; N-terminal
Zm00001d025247	ME5
Zm00001d025278	ME5	RNA recognition motif domain
Zm00001d026012	ME5
Zm00001d026632	ME5	Domain of unknown function DUF3700
Zm00001d001806	ME5	Smr domain
Zm00001d001996	ME5
Zm00001d002416	ME5	Zinc finger; RING-type
Zm00001d002500	ME5
Zm00001d000763	ME5
Zm00001d002549	ME5
Zm00001d002815	ME5	NAD(P)H-quinone oxidoreductase subunit M
Zm00001d003247	ME5	Malate synthase
Zm00001d003304	ME5	Proteinase inhibitor I12; Bowman-Birk
Zm00001d003306	ME5	Proteinase inhibitor I12; Bowman-Birk
Zm00001d000804	ME5
Zm00001d003474	ME5
Zm00001d004438	ME5	Alpha-1;6-glucosidases; pullulanase-type; C-terminal
Zm00001d004478	ME5	MIP18 family-like
Zm00001d005193	ME5	LURP-one-related
Zm00001d005879	ME5
Zm00001d006059	ME5
Zm00001d006190	ME5
Zm00001d006198	ME5	B-box-type zinc finger
Zm00001d006588	ME5	Protein Thf1
Zm00001d006663	ME5	Chlorophyll A-B binding protein
Zm00001d007509	ME5	Glycoside hydrolase family 17
Zm00001d007753	ME5	Xylanase inhibitor; C-terminal
Zm00001d007892	ME5	Transketolase; C-terminal domain
Zm00001d039512	ME5	Hexokinase; N-terminal
Zm00001d039514	ME5	TauD/TfdA-like domain
Zm00001d039851	ME5
Zm00001d040264	ME5
Zm00001d040464	ME5	SANT/Myb domain
Zm00001d040467	ME5
Zm00001d042144	ME5
Zm00001d042182	ME5
Zm00001d042609	ME5	NAC domain
Zm00001d042680	ME5	Proton-dependent oligopeptide transporter family
Zm00001d042863	ME5
Zm00001d043573	ME5
Zm00001d043778	ME5	Pentacotripeptide-repeat region of PRORP
Zm00001d044129	ME5	Nucleotidyl transferase domain
Zm00001d048806	ME5
Zm00001d048807	ME5	Zein seed storage protein
Zm00001d048812	ME5	Zein seed storage protein
Zm00001d048816	ME5
Zm00001d048847	ME5	Zein seed storage protein
Zm00001d048852	ME5	Zein seed storage protein
Zm00001d049096	ME5
Zm00001d049750	ME5	Protein kinase domain
Zm00001d049768	ME5
Zm00001d049813	ME5
Zm00001d049977	ME5
Zm00001d050043	ME5	Bifunctional nuclease domain
Zm00001d050156	ME5	Pentatricopeptide repeat
Zm00001d050336	ME5	Acetyl-CoA carboxylase
Zm00001d051475	ME5
Zm00001d051637	ME5	Proton-dependent oligopeptide transporter family
Zm00001d051773	ME5	von Willebrand factor; type A
Zm00001d051785	ME5	Cyanobacterial aminoacyl-tRNA synthetase; CAAD domain
Zm00001d051851	ME5	Protein of unknown function DUF3531
Zm00001d052060	ME5	Glycosyl transferase; family 20
Zm00001d052079	ME5	LOR/SDH bifunctional enzyme; conserved domain
Zm00001d052662	ME5	C2 domain
Zm00001d052717	ME5	Basic-leucine zipper domain
Zm00001d052874	ME5
Zm00001d053713	ME5	Ribosomal protein S21
Zm00001d012881	ME5
Zm00001d013135	ME5	Ribose 5-phosphate isomerase; type A
Zm00001d013295	ME5
Zm00001d013411	ME5	Protein of unknown function DUF760
Zm00001d013425	ME5
Zm00001d014186	ME5
Zm00001d014383	ME5
Zm00001d014716	ME5
Zm00001d015030	ME5	Pentatricopeptide repeat
Zm00001d015060	ME5	Multi antimicrobial extrusion protein
Zm00001d015558	ME5
Zm00001d015578	ME5	Cytochrome P450
Zm00001d016105	ME5	Polyketide cyclase/dehydrase
Zm00001d016469	ME5	Glutathione-specific gamma-glutamylcyclotransferase
Zm00001d016808	ME5
Zm00001d017622	ME5
Zm00001d018290	ME5
Zm00001d018342	ME5	Glycosyl transferase; family 20
Zm00001d035013	ME5	Cytochrome P450
Zm00001d035185	ME5
Zm00001d035680	ME5	Proteinase inhibitor I13; potato inhibitor I
Zm00001d037605	ME5	Zinc finger; GATA-type
Zm00001d037631	ME5
Zm00001d037632	ME5
Zm00001d037656	ME5	Glycoside hydrolase family 18; catalytic domain
Zm00001d037982	ME5	Adenosine/AMP deaminase domain
Zm00001d038003	ME5
Zm00001d038348	ME5	Protein GUCD1
Zm00001d018713	ME5
Zm00001d018792	ME5
Zm00001d019087	ME5	WW domain binding protein 11
Zm00001d019156	ME5
Zm00001d019160	ME5
Zm00001d019306	ME5	Peptidase M20; dimerisation domain
Zm00001d019612	ME5	Ancestral coatomer element 1; Sec16/Sec31
Zm00001d019925	ME5
Zm00001d020420	ME5	SprT-like
Zm00001d020470	ME5	Protein of unknown function DUF868; plant
Zm00001d020591	ME5	Bifunctional inhibitor/plant lipid transfer protein/seed storage helical domain
Zm00001d020915	ME5	Pirin; N-terminal domain
Zm00001d020949	ME5
Zm00001d020954	ME5	RNA recognition motif domain
Zm00001d021006	ME5
Zm00001d021042	ME5
Zm00001d021168	ME5	UDP-glucuronosyl/UDP-glucosyltransferase
Zm00001d021288	ME5	Staygreen protein
Zm00001d021708	ME5
Zm00001d021764	ME5	Protein Thf1
Zm00001d021962	ME5
Zm00001d022092	ME5	Sulfotransferase domain
Zm00001d022380	ME5	Glycosyltransferase 61
Zm00001d022444	ME5
Zm00001d022561	ME5	Endosulphine
Zm00001d022637	ME5	Thaumatin family
Zm00001d008681	ME5	Photosystem II PsbX
Zm00001d009557	ME5	Protein DMP
Zm00001d009646	ME5	Transcription factor GRAS
Zm00001d010640	ME5
Zm00001d010799	ME5
Zm00001d010849	ME5
Zm00001d011012	ME5	Dirigent protein
Zm00001d011080	ME5	Proteinase inhibitor I13; potato inhibitor I
Zm00001d011435	ME5
Zm00001d011513	ME5	Ribosomal protein L7/L12; oligomerisation
Zm00001d011797	ME5	CCB3/YggT
Zm00001d012010	ME5
Zm00001d012387	ME5	PGG domain
Zm00001d012640	ME5	CTLH/CRA C-terminal to LisH motif domain
Zm00001d012748	ME5	Trehalose-phosphatase
Zm00001d044907	ME5	Peptidase S9; prolyl oligopeptidase; catalytic domain
Zm00001d045070	ME5	Protein kinase domain
Zm00001d045314	ME5
Zm00001d045534	ME5	Peptidase M28
Zm00001d046191	ME5
Zm00001d046643	ME5	Serine-threonine/tyrosine-protein kinase; catalytic domain
Zm00001d027154	ME5
Zm00001d047261	ME5	3-beta hydroxysteroid dehydrogenase/isomerase
Zm00001d047555	ME5	Thioredoxin domain
Zm00001d047931	ME5	FAE1/Type III polyketide synthase-like protein
Zm00001d048117	ME5	Protein of unknown function DUF538
Zm00001d048479	ME5	Nascent polypeptide-associated complex NAC domain
Zm00001d000408	ME5	F-box domain
Zm00001d027805	ME6	Flavoprotein
Zm00001d027974	ME6
Zm00001d028075	ME6	NPH3 domain
Zm00001d028252	ME6
Zm00001d028351	ME6
Zm00001d028732	ME6
Zm00001d029339	ME6	Myc-type; basic helix-loop-helix (bHLH) domain
Zm00001d029457	ME6	Thioredoxin-like fold
Zm00001d029480	ME6
Zm00001d029481	ME6
Zm00001d029654	ME6	Glycoside hydrolase; family 37
Zm00001d029680	ME6
Zm00001d029681	ME6	LysM domain
Zm00001d029858	ME6
Zm00001d030127	ME6	CidB/LrgB family
Zm00001d030346	ME6	Alpha crystallin/Hsp20 domain
Zm00001d030465	ME6
Zm00001d030550	ME6
Zm00001d030693	ME6
Zm00001d030998	ME6	RHD3/Sey1
Zm00001d031026	ME6	Short-chain dehydrogenase/reductase SDR
Zm00001d031505	ME6	Myb/SANT-like domain
Zm00001d032245	ME6	Rad4 beta-hairpin domain 2
Zm00001d034239	ME6	Kinesin motor domain
Zm00001d034319	ME6	Fatty acid hydroxylase
Zm00001d034380	ME6	GTD-binding domain
Zm00001d023353	ME6	Protein kinase domain
Zm00001d023365	ME6
Zm00001d024372	ME6
Zm00001d024669	ME6
Zm00001d024778	ME6	Proteolipid membrane potential modulator
Zm00001d024985	ME6
Zm00001d025296	ME6	NUDIX hydrolase domain
Zm00001d025839	ME6
Zm00001d026004	ME6	Serine-threonine/tyrosine-protein kinase; catalytic domain
Zm00001d026488	ME6	Serine-threonine/tyrosine-protein kinase; catalytic domain
Zm00001d002093	ME6	Hydrophobic seed protein domain
Zm00001d002134	ME6
Zm00001d002186	ME6	Kinesin motor domain
Zm00001d002263	ME6
Zm00001d002317	ME6	APO domain
Zm00001d002560	ME6
Zm00001d003545	ME6
Zm00001d005174	ME6	UDP-glucuronosyl/UDP-glucosyltransferase
Zm00001d005454	ME6	Ribosome-inactivating protein
Zm00001d005476	ME6
Zm00001d005945	ME6
Zm00001d006043	ME6
Zm00001d006111	ME6
Zm00001d006720	ME6
Zm00001d006741	ME6
Zm00001d007132	ME6
Zm00001d007487	ME6
Zm00001d007488	ME6
Zm00001d007542	ME6
Zm00001d007569	ME6
Zm00001d007773	ME6	AAA-type ATPase; N-terminal domain
Zm00001d039339	ME6
Zm00001d039491	ME6
Zm00001d039497	ME6
Zm00001d039559	ME6
Zm00001d040209	ME6
Zm00001d040431	ME6	Serine-threonine/tyrosine-protein kinase; catalytic domain
Zm00001d040526	ME6
Zm00001d040765	ME6
Zm00001d040958	ME6
Zm00001d041095	ME6
Zm00001d041389	ME6
Zm00001d041743	ME6	No apical meristem-associated; C-terminal domain
Zm00001d041753	ME6	SS18 family
Zm00001d042961	ME6	FAD-binding 8
Zm00001d043192	ME6
Zm00001d043596	ME6	Polyketide cyclase/dehydrase
Zm00001d044504	ME6
Zm00001d049243	ME6	Zein seed storage protein
Zm00001d049293	ME6	Leucine-rich repeat
Zm00001d049369	ME6
Zm00001d049408	ME6
Zm00001d049510	ME6	Cellulose synthase
Zm00001d049640	ME6	Amino acid transporter; transmembrane domain
Zm00001d049805	ME6	PUB domain
[truncated: 512 more rows]
